# Supplementary material for: The relationship between training intensity and training effort: the chain mediation of cognitive exhaustion and emotional blunting
Source: Front Psychol. 2026 Jun 2;17:1829809. doi: 10.3389/fpsyg.2026.1829809 (PMC13269211; doi:10.3389/fpsyg.2026.1829809)
Supplement: Supplementary file 1 [file Data_Sheet_1.CSV]

ID	Age	TrainingYears	Gender	SportType	AthleteLevel	System	CON1	CON2	CON3	CON4	CON5	CON6	CON7	CON8	COG1	COG2	COG3	COG4	COG5	COG6	EMO1	EMO2	EMO3	EMO4	EMO5	ENG1	ENG2	ENG3	ENG4	ENG5	ENG6	CON_mean	COG_mean	EMO_mean	ENG_mean
1	19	4.1	Female	Individual	None/School	University	3	3	3	2	2	3	3	3	4	4	3	5	4	4	2	3	4	4	2	4	3	3	3	4	4	2.75	4	3	3.5
2	19	7.7	Female	Team	None/School	Provincial	1	1	1	1	1	1	2	2	1	1	1	1	2	1	2	1	2	2	1	5	2	2	3	3	3	1.25	1.1666666666666667	1.6	3
3	20	12.1	Female	Team	None/School	University	5	5	3	3	3	3	4	3	2	2	1	3	3	2	2	1	2	2	1	3	2	2	4	3	3	3.625	2.1666666666666665	1.6	2.8333333333333335
4	19	10.1	Female	Team	National-1st	University	2	1	1	2	3	2	2	3	1	3	1	2	2	1	1	1	1	1	1	4	4	5	4	5	4	2	1.6666666666666667	1	4.333333333333333
5	22	12.6	Male	Team	National-2nd	University	2	3	3	4	4	4	3	4	4	2	3	2	3	4	3	4	5	5	3	5	4	5	5	5	5	3.375	3	4	4.833333333333333
6	21	5.7	Female	Individual	National-1st	Provincial	2	3	4	1	3	2	4	4	2	3	3	3	2	3	3	1	2	2	3	5	4	4	4	4	4	2.875	2.6666666666666665	2.2	4.166666666666667
7	21	7.2	Female	Team	National-2nd	University	3	2	3	2	3	2	3	3	5	4	4	4	2	3	5	5	5	5	5	1	2	3	2	2	3	2.625	3.6666666666666665	5	2.1666666666666665
8	19	5.2	Male	Individual	National-2nd	Provincial	3	3	2	3	1	1	3	1	5	4	5	5	4	4	4	3	4	4	4	3	3	2	4	3	4	2.125	4.5	3.8	3.1666666666666665
9	18	7.6	Female	Individual	National-2nd	Provincial	5	2	5	3	4	4	5	3	2	2	3	4	4	3	2	3	2	2	1	4	5	5	3	4	4	3.875	3	2	4.166666666666667
10	22	7.2	Female	Individual	National-1st	University	3	1	3	1	2	3	3	2	3	3	4	3	2	3	2	2	2	3	5	1	3	2	1	1	3	2.25	3	2.8	1.8333333333333333
11	19	7.3	Male	Team	National-2nd	University	2	2	2	2	1	2	1	1	3	2	2	2	3	3	3	5	4	3	3	3	2	3	4	2	3	1.625	2.5	3.6	2.8333333333333335
12	22	5.7	Female	Team	None/School	Provincial	4	3	3	3	4	5	5	4	3	3	4	3	3	3	3	3	2	2	3	5	5	5	5	5	5	3.875	3.1666666666666665	2.6	5
13	20	3	Male	Team	National-2nd	Provincial	5	5	5	5	5	5	5	5	5	5	5	5	5	5	5	5	4	5	5	2	1	1	2	2	1	5	5	4.8	1.5
14	19	5.6	Male	Team	National-2nd	University	4	3	4	4	4	5	2	4	1	2	3	2	3	3	3	3	5	3	1	4	3	3	4	4	4	3.75	2.3333333333333335	3	3.6666666666666665
15	19	3.2	Female	Team	None/School	University	4	5	4	5	5	4	5	4	5	5	4	5	5	4	5	5	5	5	5	1	1	1	1	1	1	4.5	4.666666666666667	5	1
16	21	7.9	Male	Team	National-2nd	University	2	2	1	1	2	1	2	2	2	1	1	1	2	2	3	3	3	3	3	4	5	4	4	5	4	1.625	1.5	3	4.333333333333333
17	20	4.3	Female	Team	None/School	Provincial	3	5	3	3	5	4	5	4	2	3	4	4	4	3	3	3	5	4	3	1	1	1	1	2	1	4	3.3333333333333335	3.6	1.1666666666666667
18	23	7.2	Female	Individual	None/School	Provincial	2	2	2	1	2	2	3	2	2	2	1	2	2	2	2	1	2	1	1	5	5	5	5	5	5	2	1.8333333333333333	1.4	5
19	16	7.3	Male	Individual	National-2nd	University	4	3	4	3	3	4	4	3	3	3	5	5	4	4	4	4	4	4	3	1	2	2	2	2	3	3.5	4	3.8	2
20	21	6.5	Female	Individual	None/School	University	3	2	2	1	3	3	2	3	2	4	3	4	3	3	4	2	2	3	3	2	2	1	3	2	3	2.375	3.1666666666666665	2.8	2.1666666666666665
21	19	4	Male	Individual	National-2nd	University	1	2	2	1	2	3	2	1	3	5	4	4	5	4	5	5	5	5	5	3	3	4	1	4	3	1.75	4.166666666666667	5	3
22	21	13	Female	Team	National-2nd	University	2	2	2	3	2	2	1	1	3	3	3	2	1	1	3	3	2	2	3	4	5	4	5	3	4	1.875	2.1666666666666665	2.6	4.166666666666667
23	22	5	Male	Individual	None/School	University	4	5	5	5	5	5	4	4	4	4	3	3	2	4	3	3	2	4	3	1	2	1	3	1	3	4.625	3.3333333333333335	3	1.8333333333333333
24	21	5.6	Male	Team	National-2nd	University	5	3	5	3	4	4	5	5	2	2	4	2	2	3	1	2	3	3	2	4	4	3	4	5	4	4.25	2.5	2.2	4
25	18	6.4	Male	Team	National-2nd	University	2	3	2	3	4	3	3	3	5	5	5	5	4	5	4	5	4	4	3	4	3	3	3	5	3	2.875	4.833333333333333	4	3.5
26	19	10.2	Male	Individual	National-1st	University	5	4	3	4	4	5	5	5	4	3	3	3	4	3	3	2	3	3	3	4	5	4	5	4	5	4.375	3.3333333333333335	2.8	4.5
27	24	5.7	Female	Individual	National-1st	University	3	4	4	5	2	3	3	3	2	1	2	1	1	1	1	1	1	1	2	4	5	5	5	5	5	3.375	1.3333333333333333	1.2	4.833333333333333
28	22	6.6	Female	Team	None/School	University	4	3	4	4	2	3	3	4	4	4	4	3	3	4	5	4	5	4	5	2	3	2	3	3	2	3.375	3.6666666666666665	4.6	2.5
29	22	3.4	Male	Team	None/School	University	4	2	2	3	2	2	3	3	4	3	1	2	2	3	2	2	2	2	2	2	4	3	4	3	2	2.625	2.5	2	3
30	19	3	Male	Team	National-1st	Provincial	1	1	1	1	1	1	1	1	4	3	2	3	3	3	3	2	4	3	4	3	3	2	2	2	2	1	3	3.2	2.3333333333333335
31	18	6.9	Female	Team	National-1st	University	4	5	3	4	4	4	3	4	3	3	1	2	3	3	2	2	1	3	3	1	1	1	2	2	2	3.875	2.5	2.2	1.5
32	17	6.9	Male	Individual	National-2nd	University	1	1	1	1	1	1	1	1	1	2	3	1	2	2	1	1	2	2	1	5	5	3	4	4	4	1	1.8333333333333333	1.4	4.166666666666667
33	20	8.4	Male	Team	None/School	University	5	5	5	3	5	5	3	4	5	5	4	5	5	5	5	5	5	5	4	3	3	4	3	2	2	4.375	4.833333333333333	4.8	2.8333333333333335
34	20	5.8	Male	Team	National-2nd	Provincial	1	2	1	2	1	1	1	2	3	4	1	3	2	1	4	4	2	2	4	3	4	3	4	3	3	1.375	2.3333333333333335	3.2	3.3333333333333335
35	21	7.8	Male	Individual	None/School	University	3	3	4	4	3	2	5	5	4	4	5	4	4	4	3	5	3	3	3	3	3	2	3	3	4	3.625	4.166666666666667	3.4	3
36	18	9.8	Female	Team	National-2nd	University	5	4	4	4	4	5	2	5	3	3	4	4	3	5	3	1	3	1	3	3	2	4	2	3	3	4.125	3.6666666666666665	2.2	2.8333333333333335
37	22	4.1	Female	Team	National-2nd	Provincial	5	3	3	4	4	5	5	3	2	2	3	1	1	1	3	2	3	3	2	2	3	4	3	4	3	4	1.6666666666666667	2.6	3.1666666666666665
38	20	8.9	Male	Individual	None/School	Provincial	1	2	2	1	1	1	2	1	3	3	3	4	2	2	3	3	3	2	3	3	3	2	2	2	2	1.375	2.8333333333333335	2.8	2.3333333333333335
39	20	3.3	Female	Team	National-1st	University	5	5	5	5	5	5	5	5	4	4	5	5	5	5	5	4	5	4	4	3	2	3	1	2	2	5	4.666666666666667	4.4	2.1666666666666665
40	21	10.9	Female	Individual	None/School	University	5	4	5	3	4	4	5	4	4	2	3	3	4	2	1	2	4	2	1	3	2	3	3	1	3	4.25	3	2	2.5
41	17	10.9	Female	Individual	None/School	Provincial	1	3	1	2	2	1	3	2	3	2	2	1	1	1	3	3	1	1	2	5	4	4	5	5	4	1.875	1.6666666666666667	2	4.5
42	21	5.9	Male	Team	None/School	Provincial	2	2	2	1	2	1	2	2	1	3	3	1	5	2	3	3	3	5	3	3	3	3	4	4	3	1.75	2.5	3.4	3.3333333333333335
43	18	13	Male	Team	National-2nd	University	3	3	5	3	5	4	3	3	5	5	5	4	4	4	4	3	3	4	3	2	3	3	2	1	2	3.625	4.5	3.4	2.1666666666666665
44	19	6.3	Male	Team	None/School	University	3	1	1	1	1	1	1	1	4	4	5	5	4	4	3	5	5	4	3	4	3	2	3	1	2	1.25	4.333333333333333	4	2.5
45	19	8.9	Female	Individual	None/School	Provincial	4	5	5	5	5	5	5	5	5	5	5	5	5	5	5	3	3	5	5	3	3	3	2	3	1	4.875	5	4.2	2.5
46	19	7.2	Male	Team	National-2nd	Provincial	4	5	5	5	4	5	5	5	5	4	5	5	4	4	5	4	3	4	3	1	1	1	1	1	1	4.75	4.5	3.8	1
47	19	3	Female	Team	None/School	University	4	4	3	3	1	4	5	3	5	3	3	3	4	4	4	5	2	3	3	2	3	2	2	1	3	3.375	3.6666666666666665	3.4	2.1666666666666665
48	20	3	Female	Individual	None/School	University	2	2	2	3	2	3	2	2	1	2	2	2	2	3	1	1	1	1	1	5	5	5	5	4	5	2.25	2	1	4.833333333333333
49	23	8.9	Female	Individual	National-1st	University	3	3	2	1	2	2	2	2	5	4	4	4	5	5	3	5	4	4	2	4	4	3	3	2	3	2.125	4.5	3.6	3.1666666666666665
50	19	7	Male	Team	National-1st	University	2	2	3	3	2	2	3	3	5	5	5	5	3	5	4	3	4	3	3	2	1	1	2	1	1	2.5	4.666666666666667	3.4	1.3333333333333333
51	22	8	Male	Team	National-2nd	University	4	4	5	3	4	4	3	4	4	4	4	3	4	3	1	1	2	1	1	3	2	3	3	3	4	3.875	3.6666666666666665	1.2	3
52	19	7.5	Female	Team	National-2nd	Provincial	5	5	5	5	4	5	4	5	4	5	4	4	4	3	4	3	3	4	2	1	1	1	1	1	1	4.75	4	3.2	1
53	20	6.6	Female	Team	None/School	Provincial	4	3	4	4	3	2	1	3	4	3	5	5	3	4	5	5	5	5	5	2	3	1	2	2	1	3	4	5	1.8333333333333333
54	21	3.1	Male	Individual	None/School	University	3	4	3	2	2	3	2	4	1	3	1	3	1	1	1	2	1	1	1	4	4	3	4	4	5	2.875	1.6666666666666667	1.2	4
55	17	6.4	Female	Individual	National-1st	Provincial	3	2	2	1	2	3	1	2	2	4	3	2	3	3	3	3	3	3	4	3	3	3	2	2	3	2	2.8333333333333335	3.2	2.6666666666666665
56	19	9.2	Male	Team	None/School	University	1	2	2	3	1	2	2	2	3	2	3	3	2	2	4	5	4	5	2	5	5	5	5	5	5	1.875	2.5	4	5
57	22	8.8	Male	Team	None/School	University	1	1	1	1	1	1	1	1	1	1	1	1	1	1	3	3	1	2	2	3	3	3	4	5	4	1	1	2.2	3.6666666666666665
58	24	6.3	Female	Team	None/School	University	4	5	3	4	5	4	4	5	2	2	3	2	4	3	2	2	2	1	1	3	3	2	3	3	3	4.25	2.6666666666666665	1.6	2.8333333333333335
59	18	5.5	Male	Team	National-1st	Provincial	2	2	2	3	2	1	2	2	1	2	1	1	2	1	4	4	3	3	3	3	3	4	3	4	3	2	1.3333333333333333	3.4	3.3333333333333335
60	20	7.8	Female	Individual	National-2nd	University	5	5	5	3	5	5	4	5	4	4	5	4	5	4	5	4	5	4	5	2	4	4	4	4	3	4.625	4.333333333333333	4.6	3.5
61	19	11.3	Female	Individual	None/School	Provincial	2	2	1	1	1	2	1	2	3	4	3	3	3	2	5	4	3	3	3	1	2	1	1	1	1	1.5	3	3.6	1.1666666666666667
62	19	6.6	Female	Individual	National-2nd	Provincial	4	4	3	4	5	5	3	3	3	2	2	3	2	2	1	2	3	1	3	3	2	3	2	3	2	3.875	2.3333333333333335	2	2.5
63	18	8.3	Male	Individual	National-2nd	University	3	4	3	3	3	3	4	3	4	3	1	3	3	3	4	4	3	4	4	3	3	4	5	2	4	3.25	2.8333333333333335	3.8	3.5
64	18	7.9	Male	Team	National-2nd	University	5	5	4	5	5	5	5	5	5	5	4	5	5	4	2	3	4	3	2	2	2	3	2	1	3	4.875	4.666666666666667	2.8	2.1666666666666665
65	23	5.4	Female	Individual	National-2nd	Provincial	1	1	1	2	1	1	1	1	1	3	1	2	2	1	2	1	1	1	1	4	4	2	5	4	5	1.125	1.6666666666666667	1.2	4
66	20	7.8	Female	Team	National-2nd	University	1	2	1	1	3	2	1	2	3	2	3	2	2	1	2	1	2	3	3	4	4	4	5	3	3	1.625	2.1666666666666665	2.2	3.8333333333333335
67	21	9.7	Male	Individual	National-2nd	Provincial	1	3	4	2	2	2	3	4	2	1	3	2	1	3	2	1	3	2	2	4	4	2	3	3	4	2.625	2	2	3.3333333333333335
68	21	10.8	Female	Individual	National-2nd	University	5	5	5	5	5	5	5	5	2	3	2	3	3	3	3	5	3	4	3	1	1	1	1	1	1	5	2.6666666666666665	3.6	1
69	16	6.5	Male	Individual	None/School	Provincial	3	3	3	2	2	2	3	3	2	4	4	3	2	2	3	3	2	3	3	5	5	4	5	4	5	2.625	2.8333333333333335	2.8	4.666666666666667
70	19	7.3	Female	Individual	None/School	University	5	5	5	5	5	5	5	4	4	4	3	5	5	5	4	4	3	4	3	1	2	1	2	2	1	4.875	4.333333333333333	3.6	1.5
71	19	8.2	Male	Team	None/School	Provincial	3	3	3	3	4	3	4	2	4	5	4	5	4	4	2	2	3	3	2	2	2	3	2	1	2	3.125	4.333333333333333	2.4	2
72	17	3	Male	Individual	None/School	University	4	4	3	3	3	4	4	3	2	1	1	2	1	1	1	2	1	1	2	5	5	5	5	5	5	3.5	1.3333333333333333	1.4	5
73	16	10.8	Male	Individual	National-1st	University	5	5	5	5	5	5	4	4	3	2	3	3	4	2	1	1	1	1	1	5	5	5	4	4	4	4.75	2.8333333333333335	1	4.5
74	23	9.7	Female	Team	National-2nd	Provincial	4	4	5	3	5	4	4	4	3	3	2	3	4	4	3	3	2	4	3	2	1	1	1	3	2	4.125	3.1666666666666665	3	1.6666666666666667
75	18	6.3	Male	Individual	None/School	Provincial	4	2	3	4	3	4	4	3	5	4	3	4	4	4	4	4	5	4	4	1	2	2	2	3	2	3.375	4	4.2	2
76	20	5.8	Male	Team	National-2nd	Provincial	4	4	5	4	5	5	3	5	4	4	3	4	4	4	1	3	2	2	2	3	3	2	4	3	3	4.375	3.8333333333333335	2	3
77	16	6.7	Male	Team	National-2nd	University	3	1	1	2	2	2	4	2	3	2	2	4	3	2	5	4	4	3	4	1	3	1	1	1	1	2.125	2.6666666666666665	4	1.3333333333333333
78	22	13	Male	Individual	National-2nd	Provincial	1	1	2	1	1	1	1	1	1	1	1	1	3	1	1	1	1	1	1	4	5	5	5	5	5	1.125	1.3333333333333333	1	4.833333333333333
79	20	4.3	Female	Individual	National-2nd	Provincial	4	4	3	4	2	4	3	3	3	4	5	5	5	4	2	2	2	1	3	4	3	2	4	2	3	3.375	4.333333333333333	2	3
80	21	6.8	Female	Team	National-2nd	Provincial	4	2	3	3	2	2	3	2	4	5	5	3	5	4	3	3	3	2	4	3	3	2	3	3	3	2.625	4.333333333333333	3	2.8333333333333335
81	18	8	Male	Individual	National-1st	Provincial	4	4	5	4	5	4	3	5	4	4	3	4	3	4	2	3	3	2	2	4	4	4	3	4	4	4.25	3.6666666666666665	2.4	3.8333333333333335
82	19	11.8	Female	Individual	None/School	University	1	1	1	2	2	2	1	2	2	2	1	1	1	1	1	1	1	1	1	5	5	5	5	5	5	1.5	1.3333333333333333	1	5
83	20	3.9	Male	Team	National-1st	University	3	3	2	3	4	4	4	3	3	5	5	5	5	4	3	4	4	3	4	3	1	4	3	2	2	3.25	4.5	3.6	2.5
84	16	8.2	Male	Team	National-2nd	Provincial	2	2	3	4	4	3	3	3	1	2	1	1	2	2	1	2	2	2	3	4	5	4	4	3	4	3	1.5	2	4
85	21	6.9	Female	Team	None/School	University	5	5	5	5	5	5	5	5	5	4	4	5	5	5	5	5	5	5	5	2	2	2	1	3	1	5	4.666666666666667	5	1.8333333333333333
86	20	5.7	Female	Individual	National-1st	University	3	3	2	2	2	2	3	2	1	2	1	3	2	2	2	4	3	2	3	2	2	2	3	3	3	2.375	1.8333333333333333	2.8	2.5
87	21	12.4	Male	Team	None/School	University	2	3	2	2	2	1	3	1	1	3	1	1	1	1	1	2	2	1	1	2	1	3	2	2	3	2	1.3333333333333333	1.4	2.1666666666666665
88	19	9.9	Male	Team	National-2nd	Provincial	1	1	1	3	1	1	1	1	3	2	3	3	2	3	4	3	3	4	4	4	4	2	5	3	2	1.25	2.6666666666666665	3.6	3.3333333333333335
89	22	8.3	Male	Team	National-2nd	University	4	4	4	2	4	4	3	4	3	3	3	4	3	3	5	4	4	5	5	1	1	1	1	1	1	3.625	3.1666666666666665	4.6	1
90	18	7.6	Female	Team	National-2nd	Provincial	3	3	3	4	3	3	4	3	2	3	2	2	4	3	5	5	4	4	4	2	2	2	2	3	3	3.25	2.6666666666666665	4.4	2.3333333333333335
91	20	6.3	Male	Team	National-2nd	University	5	5	5	5	5	4	5	5	3	3	4	3	4	4	4	4	4	4	4	2	3	2	3	3	2	4.875	3.5	4	2.5
92	20	3.1	Male	Team	None/School	University	5	4	3	4	4	3	2	5	2	4	3	2	1	3	4	3	4	5	3	3	2	1	3	2	1	3.75	2.5	3.8	2
93	17	9.2	Female	Individual	National-1st	University	3	3	3	3	4	4	2	4	3	3	2	3	4	2	3	4	3	3	4	1	1	2	1	3	2	3.25	2.8333333333333335	3.4	1.6666666666666667
94	20	6.7	Male	Individual	National-1st	Provincial	1	2	1	1	1	1	1	1	1	1	2	2	1	2	1	1	1	2	1	4	4	5	4	5	5	1.125	1.5	1.2	4.5
95	16	4.5	Female	Team	None/School	University	3	2	2	3	2	3	1	3	4	4	5	4	3	3	5	4	3	5	5	5	2	3	4	3	2	2.375	3.8333333333333335	4.4	3.1666666666666665
96	20	5.4	Male	Individual	National-1st	University	2	4	4	3	3	4	4	3	2	1	2	2	1	2	4	3	4	3	3	2	2	1	1	2	2	3.375	1.6666666666666667	3.4	1.6666666666666667
97	16	3	Male	Team	National-2nd	University	4	4	4	5	5	5	4	4	5	5	2	4	4	5	3	3	3	3	3	4	4	3	3	3	2	4.375	4.166666666666667	3	3.1666666666666665
98	19	13	Female	Team	National-1st	University	3	3	2	3	3	2	5	3	2	3	5	2	3	3	4	4	3	3	4	2	2	2	2	2	3	3	3	3.6	2.1666666666666665
99	18	8.5	Female	Team	None/School	Provincial	2	4	3	3	4	3	3	3	4	3	5	5	4	3	2	2	2	3	1	5	4	4	5	3	5	3.125	4	2	4.333333333333333
100	18	11.1	Female	Team	National-2nd	Provincial	2	3	2	3	3	2	2	2	3	3	3	1	3	2	3	2	4	3	3	5	5	4	4	4	5	2.375	2.5	3	4.5
101	20	7.7	Male	Team	National-1st	University	4	3	4	4	4	5	4	4	4	4	4	5	5	4	5	5	5	5	5	1	1	1	1	1	1	4	4.333333333333333	5	1
102	21	5.5	Female	Individual	None/School	University	2	2	2	3	2	1	1	3	1	2	1	2	1	1	1	1	1	1	1	5	5	5	5	5	5	2	1.3333333333333333	1	5
103	19	6.8	Female	Individual	None/School	Provincial	3	3	3	5	4	5	4	4	2	4	2	3	2	2	3	1	2	3	2	3	4	3	4	3	5	3.875	2.5	2.2	3.6666666666666665
104	19	8.4	Female	Individual	National-2nd	University	5	5	5	4	5	4	5	5	5	5	4	5	5	5	4	2	4	3	3	2	1	2	3	1	1	4.75	4.833333333333333	3.2	1.6666666666666667
105	18	4.4	Male	Team	National-2nd	Provincial	1	1	3	1	3	2	1	3	2	1	2	1	1	2	2	3	2	2	1	5	5	4	4	5	4	1.875	1.5	2	4.5
106	21	10	Female	Team	National-2nd	University	4	3	3	4	2	3	2	2	4	5	3	3	5	5	4	5	4	4	4	2	1	3	2	1	1	2.875	4.166666666666667	4.2	1.6666666666666667
107	23	9.4	Female	Team	National-2nd	University	2	1	3	4	2	2	2	3	4	3	3	4	4	3	2	4	3	2	2	2	1	1	1	1	1	2.375	3.5	2.6	1.1666666666666667
108	21	12.2	Male	Individual	None/School	University	1	1	1	1	1	1	1	1	2	1	1	1	1	1	3	2	3	3	3	3	4	2	4	5	4	1	1.1666666666666667	2.8	3.6666666666666665
109	22	7	Male	Individual	None/School	University	1	1	2	1	1	2	1	1	1	1	1	1	1	1	2	1	1	1	1	5	5	5	5	5	5	1.25	1	1.2	5
110	21	9.4	Male	Individual	National-1st	Provincial	5	4	3	3	4	5	4	4	5	4	2	5	5	4	4	3	4	3	5	4	4	3	4	3	5	4	4.166666666666667	3.8	3.8333333333333335
111	21	3	Male	Team	National-1st	University	1	1	1	1	2	1	1	1	2	3	3	3	3	3	3	2	1	1	1	4	3	2	5	5	4	1.125	2.8333333333333335	1.6	3.8333333333333335
112	19	12.6	Male	Individual	National-2nd	University	1	2	2	2	1	1	1	1	2	1	1	1	3	1	3	1	2	1	2	5	5	5	5	5	5	1.375	1.5	1.8	5
113	19	9.2	Female	Team	None/School	University	3	3	3	3	3	4	4	3	1	2	2	2	3	3	1	2	2	3	3	4	4	5	4	5	5	3.25	2.1666666666666665	2.2	4.5
114	22	9	Male	Individual	None/School	Provincial	4	4	4	4	4	3	3	4	3	3	4	4	5	4	4	4	4	4	4	1	3	2	1	4	2	3.75	3.8333333333333335	4	2.1666666666666665
115	16	7.9	Male	Individual	None/School	University	1	1	1	1	1	2	1	1	5	2	3	2	2	3	3	1	5	5	3	3	3	2	3	3	4	1.125	2.8333333333333335	3.4	3
116	22	7.9	Female	Team	None/School	University	5	5	5	4	5	4	4	4	5	2	3	4	5	5	4	4	5	4	4	1	1	1	1	2	2	4.5	4	4.2	1.3333333333333333
117	23	7.6	Female	Team	National-2nd	Provincial	3	3	3	4	4	3	3	3	3	3	5	4	4	4	3	4	5	3	3	3	2	2	2	3	3	3.25	3.8333333333333335	3.6	2.5
118	21	6.5	Male	Team	None/School	University	4	4	5	3	4	4	5	4	5	1	3	3	3	1	2	4	4	3	4	5	5	5	5	5	5	4.125	2.6666666666666665	3.4	5
119	19	12.4	Male	Individual	National-1st	University	2	3	3	3	2	3	2	2	3	3	5	3	4	4	3	3	1	2	3	4	2	5	4	4	4	2.5	3.6666666666666665	2.4	3.8333333333333335
120	19	10.5	Male	Individual	National-2nd	University	2	4	2	3	4	3	3	3	4	3	4	4	3	3	3	2	2	3	3	4	5	3	4	3	3	3	3.5	2.6	3.6666666666666665
121	19	7.8	Male	Team	National-2nd	University	4	4	4	4	3	4	4	4	4	2	1	2	4	2	3	2	1	2	2	3	2	4	3	2	3	3.875	2.5	2	2.8333333333333335
122	19	4	Male	Individual	National-2nd	University	1	1	1	1	1	1	1	1	3	3	2	2	3	2	3	3	2	2	3	3	3	3	1	3	2	1	2.5	2.6	2.5
123	19	6.8	Female	Individual	None/School	University	1	2	1	2	2	3	1	3	3	1	4	2	4	1	3	3	4	3	3	3	4	2	3	4	3	1.875	2.5	3.2	3.1666666666666665
124	19	10.4	Male	Individual	None/School	University	3	2	4	3	2	4	4	1	1	2	2	2	1	1	1	1	1	1	1	4	4	4	4	4	3	2.875	1.5	1	3.8333333333333335
125	19	12	Male	Team	National-1st	University	4	4	4	5	5	4	5	4	5	5	4	5	4	5	3	2	3	4	2	1	2	3	2	3	3	4.375	4.666666666666667	2.8	2.3333333333333335
126	17	4.8	Male	Individual	National-2nd	University	1	1	1	2	2	1	2	2	5	4	2	3	3	4	4	3	5	2	3	3	3	4	2	3	3	1.5	3.5	3.4	3
127	20	3	Male	Individual	None/School	University	5	5	5	5	5	5	5	5	4	5	4	4	5	4	2	5	5	5	4	1	2	4	3	2	3	5	4.333333333333333	4.2	2.5
128	21	9.8	Male	Individual	National-1st	University	4	4	5	5	4	4	5	5	1	1	2	1	1	2	3	2	3	4	2	5	2	4	4	3	4	4.5	1.3333333333333333	2.8	3.6666666666666665
129	21	9	Female	Team	National-1st	University	3	4	3	3	2	3	3	2	3	5	3	3	4	3	3	2	4	3	3	3	2	3	3	4	3	2.875	3.5	3	3
130	20	4.3	Male	Individual	National-2nd	Provincial	1	3	3	3	1	2	2	2	4	5	3	4	5	4	4	3	2	3	3	3	3	4	3	3	3	2.125	4.166666666666667	3	3.1666666666666665
131	16	9.4	Female	Individual	National-2nd	University	5	4	5	5	4	5	4	5	5	5	4	5	5	5	3	5	5	5	5	1	1	1	1	2	1	4.625	4.833333333333333	4.6	1.1666666666666667
132	21	8.2	Female	Team	National-2nd	University	3	4	3	4	5	4	2	3	2	3	1	3	2	2	2	3	3	4	3	3	4	4	5	3	3	3.5	2.1666666666666665	3	3.6666666666666665
133	18	13	Female	Team	National-2nd	Provincial	4	4	3	3	3	4	4	3	5	5	4	2	3	4	5	5	5	5	5	4	5	2	5	3	4	3.5	3.8333333333333335	5	3.8333333333333335
134	17	8.7	Female	Individual	National-1st	University	2	2	4	4	3	3	2	2	3	2	1	3	3	3	3	3	1	3	3	5	5	4	5	5	5	2.75	2.5	2.6	4.833333333333333
135	19	6.9	Male	Team	National-2nd	University	5	5	5	5	5	5	5	5	4	4	4	4	4	3	3	4	5	3	4	2	3	2	1	2	3	5	3.8333333333333335	3.8	2.1666666666666665
136	18	6.2	Male	Individual	National-2nd	Provincial	2	2	1	1	1	1	1	1	2	1	1	2	2	3	3	4	3	1	3	4	3	3	2	3	4	1.25	1.8333333333333333	2.8	3.1666666666666665
137	21	6	Male	Team	National-2nd	University	1	2	1	3	2	1	2	3	3	2	3	3	1	2	1	4	2	2	2	2	4	5	3	2	2	1.875	2.3333333333333335	2.2	3
138	22	7.2	Female	Individual	National-1st	University	3	2	3	2	3	3	3	3	4	4	5	4	5	4	4	4	3	4	5	1	1	1	1	1	2	2.75	4.333333333333333	4	1.1666666666666667
139	20	7.6	Female	Individual	National-2nd	Provincial	4	4	4	3	3	4	4	4	5	4	5	4	4	4	2	4	3	3	4	3	3	3	2	4	3	3.75	4.333333333333333	3.2	3
140	19	9.2	Female	Team	None/School	Provincial	1	1	1	1	1	1	1	1	3	2	1	1	2	3	3	5	4	3	3	4	2	3	4	3	2	1	2	3.6	3
141	23	4.2	Male	Team	National-1st	Provincial	5	5	5	5	5	5	5	5	3	4	4	4	4	5	1	2	1	1	2	1	2	2	2	2	2	5	4	1.4	1.8333333333333333
142	21	6.1	Female	Team	None/School	University	3	3	3	3	4	5	2	3	3	4	1	3	3	1	4	4	3	2	3	2	5	4	3	4	3	3.25	2.5	3.2	3.5
143	21	5.2	Male	Team	National-2nd	University	2	2	3	2	3	3	2	2	1	3	3	2	1	1	5	2	3	3	4	1	2	3	2	1	1	2.375	1.8333333333333333	3.4	1.6666666666666667
144	19	6.6	Male	Team	National-2nd	University	2	3	4	3	4	4	4	3	5	5	5	5	5	5	4	5	5	3	4	1	1	1	2	3	1	3.375	5	4.2	1.5
145	20	6.8	Male	Team	National-2nd	University	3	2	3	2	2	3	2	3	4	3	4	4	5	3	4	4	4	4	5	3	3	1	1	2	4	2.5	3.8333333333333335	4.2	2.3333333333333335
146	20	8.5	Female	Team	National-2nd	Provincial	1	2	2	2	1	1	1	2	1	1	2	2	2	1	1	1	1	1	1	5	5	5	5	5	5	1.5	1.5	1	5
147	17	4.6	Female	Individual	None/School	University	4	4	3	3	4	3	4	3	4	2	4	3	3	5	3	4	4	5	5	1	1	1	1	1	1	3.5	3.5	4.2	1
148	20	8.2	Male	Team	None/School	University	5	4	4	5	4	3	5	5	1	1	1	1	1	1	2	2	1	1	1	2	1	2	1	1	1	4.375	1	1.4	1.3333333333333333
149	19	6.2	Male	Team	National-1st	Provincial	1	2	3	4	2	2	3	3	3	1	3	2	1	2	3	3	4	4	4	4	3	3	4	2	3	2.5	2	3.6	3.1666666666666665
150	21	9.9	Female	Team	National-2nd	Provincial	2	1	2	3	2	2	2	2	3	2	2	2	4	3	4	2	3	3	5	3	2	2	2	2	2	2	2.6666666666666665	3.4	2.1666666666666665
151	22	7.4	Male	Team	National-1st	Provincial	5	5	5	5	5	5	5	5	5	5	4	3	5	5	4	4	2	4	4	1	1	3	1	1	1	5	4.5	3.6	1.3333333333333333
152	20	7.4	Male	Team	None/School	University	2	3	3	3	3	2	3	3	3	2	3	3	3	3	3	2	1	2	3	3	3	3	4	3	4	2.75	2.8333333333333335	2.2	3.3333333333333335
153	21	11.3	Male	Individual	None/School	Provincial	3	2	2	3	2	2	2	2	2	1	3	2	3	3	2	2	3	2	3	3	3	3	3	2	4	2.25	2.3333333333333335	2.4	3
154	20	4	Male	Individual	National-2nd	Provincial	2	1	2	3	3	2	2	3	3	3	2	4	2	2	3	3	3	2	3	2	5	3	4	3	1	2.25	2.6666666666666665	2.8	3
155	21	6	Male	Team	National-1st	University	3	2	4	3	3	2	2	4	5	5	5	4	5	5	4	4	3	5	4	1	1	1	1	1	1	2.875	4.833333333333333	4	1
156	22	6.5	Male	Individual	None/School	Provincial	3	3	2	3	1	3	2	2	3	5	5	4	4	4	3	3	5	5	4	3	3	3	4	3	2	2.375	4.166666666666667	4	3
157	23	9.2	Male	Individual	None/School	Provincial	5	5	5	5	5	5	5	5	4	4	5	5	4	5	2	1	2	3	3	2	3	4	4	4	3	5	4.5	2.2	3.3333333333333335
158	20	8	Female	Team	National-1st	University	5	4	4	4	4	3	4	4	4	4	5	5	5	4	5	4	4	4	5	2	2	1	2	1	1	4	4.5	4.4	1.5
159	20	3	Male	Team	National-2nd	University	3	3	4	5	3	3	4	4	2	3	3	3	3	2	1	1	1	1	1	3	3	3	3	2	3	3.625	2.6666666666666665	1	2.8333333333333335
160	18	9.8	Female	Team	National-1st	Provincial	1	1	2	2	2	2	2	2	2	2	2	2	2	2	3	2	2	3	4	3	4	5	4	5	5	1.75	2	2.8	4.333333333333333
161	18	4.3	Female	Team	National-2nd	University	1	3	1	4	2	3	2	2	3	1	3	3	3	4	3	2	3	3	3	5	4	5	3	4	4	2.25	2.8333333333333335	2.8	4.166666666666667
162	18	6.5	Male	Team	National-2nd	University	3	3	1	2	3	2	3	2	2	2	2	2	1	1	5	5	2	4	3	1	1	1	1	1	1	2.375	1.6666666666666667	3.8	1
163	21	7	Male	Individual	National-1st	University	3	3	4	2	3	4	2	2	4	3	3	3	3	3	4	5	4	3	4	4	4	4	3	3	4	2.875	3.1666666666666665	4	3.6666666666666665
164	18	5.5	Female	Team	National-1st	Provincial	5	3	3	5	3	4	5	3	3	5	5	5	5	4	5	5	4	5	4	2	1	3	2	1	1	3.875	4.5	4.6	1.6666666666666667
165	20	4	Female	Team	None/School	University	4	2	2	3	3	2	2	2	4	3	3	3	4	3	1	2	1	1	1	3	5	5	4	3	3	2.5	3.3333333333333335	1.2	3.8333333333333335
166	22	5.6	Female	Team	National-1st	University	2	1	2	1	3	1	1	2	2	2	1	1	2	2	3	2	2	3	3	5	4	4	4	4	5	1.625	1.6666666666666667	2.6	4.333333333333333
167	24	3.3	Female	Individual	None/School	University	3	4	3	3	4	5	4	3	4	2	2	3	3	3	4	5	4	5	5	2	3	1	2	2	2	3.625	2.8333333333333335	4.6	2
168	21	10	Male	Individual	National-2nd	Provincial	4	5	5	5	5	5	4	4	4	2	3	3	3	4	3	3	4	4	3	1	2	1	1	1	1	4.625	3.1666666666666665	3.4	1.1666666666666667
169	20	5.4	Female	Team	None/School	University	2	3	3	4	3	3	3	3	3	1	2	4	3	4	3	2	1	1	1	5	5	5	5	5	5	3	2.8333333333333335	1.6	5
170	20	7.6	Female	Team	None/School	Provincial	4	4	4	3	4	4	5	4	5	5	5	5	5	5	5	5	5	5	5	3	1	2	2	3	1	4	5	5	2
171	21	3.8	Female	Team	National-1st	University	4	4	5	4	3	3	5	4	5	5	5	4	4	5	3	2	4	2	3	3	3	3	3	2	2	4	4.666666666666667	2.8	2.6666666666666665
172	21	4.9	Female	Individual	National-2nd	Provincial	4	5	5	4	4	4	4	5	3	1	3	3	3	4	1	3	3	3	3	1	2	1	1	1	2	4.375	2.8333333333333335	2.6	1.3333333333333333
173	18	10.6	Male	Team	National-2nd	University	4	5	5	4	5	5	5	5	4	4	4	4	5	4	3	3	2	3	3	4	5	3	3	3	4	4.75	4.166666666666667	2.8	3.6666666666666665
174	21	6	Male	Individual	None/School	University	2	2	2	2	2	3	2	2	2	3	1	1	2	2	2	3	3	3	1	4	4	5	5	3	4	2.125	1.8333333333333333	2.4	4.166666666666667
175	24	3.7	Male	Individual	National-2nd	Provincial	4	3	4	3	2	2	2	3	1	2	1	2	1	1	3	4	1	3	2	4	5	4	5	4	4	2.875	1.3333333333333333	2.6	4.333333333333333
176	16	10.4	Male	Individual	None/School	Provincial	3	4	2	2	2	5	3	3	5	3	3	4	4	5	3	2	3	4	2	4	3	2	3	3	2	3	4	2.8	2.8333333333333335
177	20	11.6	Female	Team	National-2nd	University	4	5	4	4	5	4	3	5	1	2	2	3	2	2	2	1	1	2	2	2	3	2	4	2	2	4.25	2	1.6	2.5
178	20	6.1	Male	Team	None/School	Provincial	1	1	3	2	2	1	1	2	2	2	2	2	1	2	3	3	3	3	3	3	4	3	5	3	4	1.625	1.8333333333333333	3	3.6666666666666665
179	17	10.2	Male	Team	National-1st	University	3	2	2	1	1	3	2	2	3	3	3	2	3	2	3	3	4	4	5	1	2	2	1	1	2	2	2.6666666666666665	3.8	1.5
180	19	10.7	Male	Individual	National-1st	University	1	1	2	1	2	1	1	1	2	1	2	1	2	1	1	1	1	1	1	4	4	5	5	5	5	1.25	1.5	1	4.666666666666667
181	18	9.9	Female	Individual	National-1st	University	4	4	3	4	4	2	1	4	2	2	2	4	3	2	2	3	3	3	2	4	4	4	3	3	3	3.25	2.5	2.6	3.5
182	20	5.8	Female	Individual	National-2nd	University	3	4	5	5	4	3	4	5	4	2	3	3	3	3	4	2	3	3	2	5	5	4	4	5	4	4.125	3	2.8	4.5
183	19	7.3	Female	Team	None/School	University	2	1	1	1	2	2	2	1	1	3	2	2	1	3	4	4	5	3	4	1	2	1	1	1	1	1.5	2	4	1.1666666666666667
184	23	8.8	Female	Team	National-2nd	University	4	3	3	3	3	3	3	4	4	3	3	4	4	4	5	3	5	5	5	2	3	2	1	1	3	3.25	3.6666666666666665	4.6	2
185	23	4.6	Female	Team	None/School	Provincial	5	5	4	4	3	3	3	4	3	3	4	3	5	3	4	5	5	4	5	3	4	5	4	4	5	3.875	3.5	4.6	4.166666666666667
186	20	3	Female	Team	National-2nd	Provincial	5	5	5	5	5	5	5	5	5	3	4	3	4	4	4	4	2	2	2	3	3	3	3	2	3	5	3.8333333333333335	2.8	2.8333333333333335
187	19	3.7	Female	Individual	None/School	Provincial	5	5	5	5	5	5	5	5	4	5	5	5	5	5	5	5	5	5	5	1	2	1	1	1	1	5	4.833333333333333	5	1.1666666666666667
188	20	8.7	Male	Individual	National-2nd	University	5	4	5	5	4	4	5	5	5	5	5	5	5	5	5	5	5	5	5	1	1	1	2	1	1	4.625	5	5	1.1666666666666667
189	17	7.5	Male	Individual	None/School	Provincial	5	3	3	3	3	4	3	4	4	3	3	4	5	4	2	2	3	1	3	3	3	4	3	2	4	3.5	3.8333333333333335	2.2	3.1666666666666665
190	17	8.4	Male	Team	None/School	University	2	4	2	2	2	4	2	3	3	2	3	1	2	1	2	2	2	3	3	3	4	3	2	4	3	2.625	2	2.4	3.1666666666666665
191	21	3.8	Male	Individual	National-2nd	University	4	5	4	3	3	3	2	3	3	3	2	3	2	3	3	3	3	4	3	4	3	3	4	3	3	3.375	2.6666666666666665	3.2	3.3333333333333335
192	19	9.7	Male	Team	None/School	University	5	4	5	5	5	4	5	5	3	5	5	5	5	4	4	4	4	3	2	1	1	2	1	3	1	4.75	4.5	3.4	1.5
193	17	6	Female	Team	National-2nd	University	4	3	4	3	4	3	4	4	3	4	4	3	5	4	4	1	4	4	4	2	4	4	2	3	4	3.625	3.8333333333333335	3.4	3.1666666666666665
194	19	4.3	Male	Team	None/School	University	1	1	1	1	1	1	1	1	3	2	1	2	2	3	1	1	2	3	1	4	3	4	4	4	4	1	2.1666666666666665	1.6	3.8333333333333335
195	18	6.1	Male	Individual	None/School	University	3	3	3	3	3	3	3	3	4	5	3	2	4	3	3	5	3	2	5	3	1	1	1	1	1	3	3.5	3.6	1.3333333333333333
196	19	5.5	Male	Individual	National-1st	University	3	3	4	3	3	3	4	4	1	3	1	1	2	1	2	3	1	3	2	4	4	5	4	4	3	3.375	1.5	2.2	4
197	19	7.5	Female	Team	None/School	University	3	4	1	2	2	4	4	3	3	3	2	3	3	3	1	1	2	2	3	4	4	4	5	5	4	2.875	2.8333333333333335	1.8	4.333333333333333
198	18	12.2	Female	Team	None/School	Provincial	5	4	4	4	5	5	3	5	3	4	5	4	4	3	5	3	4	5	3	1	1	1	1	2	1	4.375	3.8333333333333335	4	1.1666666666666667
199	19	3	Male	Individual	None/School	Provincial	3	3	1	2	2	1	2	3	2	2	3	2	3	4	3	3	3	3	3	2	2	2	1	2	2	2.125	2.6666666666666665	3	1.8333333333333333
200	21	12.3	Male	Team	None/School	Provincial	3	3	3	3	3	2	4	4	2	4	4	3	3	3	3	3	3	3	3	4	2	2	2	3	3	3.125	3.1666666666666665	3	2.6666666666666665
201	20	7.2	Female	Team	None/School	University	3	2	1	3	2	3	2	2	3	2	3	3	2	3	3	3	4	5	4	1	1	1	1	1	2	2.25	2.6666666666666665	3.8	1.1666666666666667
202	20	9.8	Male	Team	None/School	University	4	2	2	5	3	1	2	2	2	2	1	1	1	3	2	3	1	1	1	3	1	3	3	3	1	2.625	1.6666666666666667	1.6	2.3333333333333335
203	20	6.7	Male	Team	None/School	University	3	2	2	2	1	2	3	2	1	1	1	1	2	1	1	1	1	1	1	5	4	5	5	5	5	2.125	1.1666666666666667	1	4.833333333333333
204	22	9	Female	Team	None/School	Provincial	3	3	3	2	2	2	3	3	3	4	3	3	4	1	3	3	3	3	3	1	2	1	2	2	2	2.625	3	3	1.6666666666666667
205	21	5.9	Female	Team	None/School	Provincial	5	3	4	4	4	5	4	4	2	3	1	3	2	2	2	1	1	1	2	4	4	4	4	4	3	4.125	2.1666666666666665	1.4	3.8333333333333335
206	19	4.9	Male	Team	National-1st	University	2	1	2	1	2	1	2	1	3	2	3	2	3	2	2	3	2	3	1	2	4	3	3	5	4	1.5	2.5	2.2	3.5
207	16	8.1	Female	Team	National-2nd	University	3	3	3	3	3	3	2	3	3	3	3	4	3	3	2	2	2	3	2	3	5	3	5	3	5	2.875	3.1666666666666665	2.2	4
208	18	7.3	Female	Individual	None/School	University	3	4	3	1	3	3	4	3	2	2	2	3	2	2	3	5	4	3	4	3	3	3	3	3	3	3	2.1666666666666665	3.8	3
209	18	12	Female	Team	National-2nd	University	2	3	3	2	4	4	3	4	3	4	4	4	4	3	4	4	3	3	3	5	5	5	5	5	5	3.125	3.6666666666666665	3.4	5
210	19	13	Female	Individual	National-2nd	University	1	2	1	1	1	2	2	1	1	2	2	1	1	1	2	2	2	1	2	3	3	4	4	4	4	1.375	1.3333333333333333	1.8	3.6666666666666665
211	21	6.4	Male	Individual	National-2nd	University	3	5	5	3	4	4	4	4	4	5	4	4	3	4	5	4	4	4	5	1	1	1	1	1	1	4	4	4.4	1
212	17	6.2	Female	Team	None/School	Provincial	5	3	3	4	4	5	4	5	5	4	2	5	5	4	3	2	2	3	1	5	5	3	4	4	5	4.125	4.166666666666667	2.2	4.333333333333333
213	20	12	Male	Individual	National-2nd	University	4	4	3	4	5	5	4	5	5	5	5	5	5	4	5	5	5	5	5	1	1	1	1	1	1	4.25	4.833333333333333	5	1
214	19	7.8	Male	Individual	National-1st	University	5	5	5	4	4	4	3	5	3	5	3	4	4	4	2	3	4	3	2	3	3	3	2	2	2	4.375	3.8333333333333335	2.8	2.5
215	21	4	Female	Team	National-2nd	University	1	2	1	3	2	2	1	1	1	1	1	1	1	3	1	3	3	2	2	4	4	5	5	5	5	1.625	1.3333333333333333	2.2	4.666666666666667
216	18	6.2	Male	Individual	National-2nd	Provincial	3	3	1	1	2	2	2	2	1	1	2	1	2	1	2	1	1	1	1	4	3	4	4	5	3	2	1.3333333333333333	1.2	3.8333333333333335
217	20	9	Female	Individual	National-2nd	Provincial	3	2	2	2	2	2	2	2	2	2	2	1	1	1	3	2	2	2	2	3	3	2	4	3	3	2.125	1.5	2.2	3
218	21	9.7	Female	Individual	National-2nd	Provincial	4	4	4	5	3	5	3	3	5	5	4	4	5	5	4	5	4	4	5	1	1	3	1	3	1	3.875	4.666666666666667	4.4	1.6666666666666667
219	18	4.6	Male	Team	None/School	University	2	1	1	1	1	1	1	1	1	1	1	1	1	1	2	1	1	1	3	3	4	4	4	3	3	1.125	1	1.6	3.5
220	21	3.8	Male	Individual	National-2nd	University	5	4	3	3	4	4	3	4	3	4	3	4	4	3	1	2	1	1	2	2	3	3	2	3	3	3.75	3.5	1.4	2.6666666666666665
221	21	6.7	Female	Individual	None/School	University	3	1	4	3	3	3	2	3	1	1	1	1	1	1	1	1	1	1	3	3	5	4	4	4	5	2.75	1	1.4	4.166666666666667
222	19	6.4	Male	Team	National-2nd	University	1	3	2	2	2	2	1	2	3	2	2	3	1	2	2	3	1	4	2	1	1	1	3	1	2	1.875	2.1666666666666665	2.4	1.5
223	19	5.4	Male	Individual	None/School	University	3	3	3	2	2	2	4	3	3	5	4	4	3	5	4	4	4	5	4	2	1	2	1	2	1	2.75	4	4.2	1.5
224	16	5.3	Male	Individual	National-2nd	University	4	3	4	5	4	5	4	3	3	2	4	4	3	3	3	5	5	5	3	3	3	3	2	4	4	4	3.1666666666666665	4.2	3.1666666666666665
225	19	3	Female	Team	National-2nd	University	5	5	5	5	5	5	5	5	5	5	5	5	5	5	5	5	5	4	4	2	3	2	4	1	2	5	5	4.6	2.3333333333333335
226	18	8.9	Female	Individual	National-2nd	University	4	5	5	4	5	4	4	3	4	3	5	4	4	4	3	5	3	4	5	1	3	2	2	3	2	4.25	4	4	2.1666666666666665
227	19	4.3	Male	Team	National-2nd	Provincial	4	5	2	4	3	2	4	4	1	1	1	1	1	1	3	1	1	2	3	4	1	1	2	2	2	3.5	1	2	2
228	16	8.4	Male	Individual	None/School	Provincial	3	3	3	1	3	1	1	2	3	2	1	3	2	1	2	3	4	4	3	2	3	4	3	2	3	2.125	2	3.2	2.8333333333333335
229	18	9.5	Female	Team	National-2nd	University	3	5	4	5	4	3	3	4	5	4	5	5	5	5	1	1	1	1	2	2	3	2	3	2	2	3.875	4.833333333333333	1.2	2.3333333333333335
230	21	4.7	Male	Individual	None/School	Provincial	5	3	3	4	4	5	3	4	4	4	3	4	5	5	5	3	4	5	5	2	2	3	2	2	2	3.875	4.166666666666667	4.4	2.1666666666666665
231	18	10.7	Male	Team	None/School	University	3	3	4	5	3	4	3	3	3	4	4	4	5	3	3	2	2	2	2	4	3	3	3	3	3	3.5	3.8333333333333335	2.2	3.1666666666666665
232	19	6.9	Male	Team	None/School	University	3	4	3	3	3	2	3	3	5	4	4	3	4	5	4	4	4	5	5	3	1	1	2	1	2	3	4.166666666666667	4.4	1.6666666666666667
233	18	3.1	Male	Individual	None/School	Provincial	5	5	4	3	5	4	4	4	5	5	5	5	5	5	5	3	4	5	4	1	2	2	3	3	1	4.25	5	4.2	2
234	19	3	Female	Team	None/School	University	2	2	2	3	2	2	2	3	4	2	3	4	3	3	2	4	3	4	2	5	4	3	3	5	5	2.25	3.1666666666666665	3	4.166666666666667
235	23	7.5	Male	Individual	None/School	University	4	5	4	3	3	3	4	4	4	4	4	3	3	4	3	2	3	3	2	4	3	4	4	2	3	3.75	3.6666666666666665	2.6	3.3333333333333335
236	18	11.3	Male	Team	None/School	Provincial	2	3	2	2	2	2	3	2	2	3	3	3	2	3	1	1	2	1	1	4	3	4	3	4	3	2.25	2.6666666666666665	1.2	3.5
237	17	10.5	Male	Individual	None/School	Provincial	5	5	2	4	5	5	5	4	4	5	3	5	4	5	5	5	5	4	4	2	3	3	3	2	3	4.375	4.333333333333333	4.6	2.6666666666666665
238	23	3	Male	Team	National-2nd	University	4	3	4	4	4	5	4	4	5	5	3	3	3	4	3	2	4	2	3	3	3	4	3	4	4	4	3.8333333333333335	2.8	3.5
239	23	7.4	Female	Individual	National-1st	Provincial	4	4	5	3	3	4	3	3	4	4	4	4	4	3	3	3	3	3	3	3	2	2	2	2	1	3.625	3.8333333333333335	3	2
240	21	7.2	Male	Individual	National-2nd	University	2	1	3	2	1	1	3	1	2	3	3	3	2	3	4	3	3	3	2	1	2	3	3	4	1	1.75	2.6666666666666665	3	2.3333333333333335
241	18	6.2	Female	Team	None/School	Provincial	3	4	2	2	2	3	3	1	1	1	3	2	2	1	3	2	3	2	2	3	2	2	3	3	2	2.5	1.6666666666666667	2.4	2.5
242	17	4.1	Male	Individual	National-2nd	University	3	4	5	5	5	3	3	5	3	4	5	4	3	3	4	4	4	4	3	1	1	2	1	1	1	4.125	3.6666666666666665	3.8	1.1666666666666667
243	17	5.8	Male	Team	None/School	Provincial	1	1	1	1	1	1	1	1	3	4	2	3	2	3	3	2	3	2	3	3	4	3	4	4	4	1	2.8333333333333335	2.6	3.6666666666666665
244	18	4.4	Male	Individual	None/School	University	2	3	1	2	2	2	1	2	3	3	1	1	2	3	4	2	2	3	4	5	1	3	4	2	3	1.875	2.1666666666666665	3	3
245	19	5.6	Male	Team	National-2nd	University	1	2	1	3	1	1	2	1	1	3	1	1	1	2	2	2	1	1	2	4	3	3	4	4	4	1.5	1.5	1.6	3.6666666666666665
246	21	7.9	Male	Team	None/School	University	4	4	4	4	3	4	5	3	1	1	1	3	2	1	1	1	1	1	1	5	5	5	3	5	5	3.875	1.5	1	4.666666666666667
247	23	3	Male	Team	National-1st	Provincial	2	2	2	3	2	2	2	2	5	5	5	4	4	3	3	3	3	2	4	3	3	2	1	3	2	2.125	4.333333333333333	3	2.3333333333333335
248	19	7.9	Female	Individual	National-1st	Provincial	4	3	5	4	4	4	4	5	4	4	5	5	5	5	1	4	3	2	2	5	3	5	5	4	5	4.125	4.666666666666667	2.4	4.5
249	21	10	Female	Team	None/School	University	3	2	3	5	4	3	3	4	2	2	1	3	3	2	1	4	2	2	2	3	3	3	4	3	3	3.375	2.1666666666666665	2.2	3.1666666666666665
250	17	13	Male	Individual	National-2nd	Provincial	4	3	3	3	2	3	3	3	1	1	2	1	2	2	2	3	2	1	2	5	5	5	5	5	5	3	1.5	2	5
251	21	5.9	Male	Individual	None/School	Provincial	2	3	1	3	3	2	2	2	3	3	4	2	2	2	2	2	2	2	2	4	3	3	2	3	3	2.25	2.6666666666666665	2	3
252	20	5.8	Female	Individual	None/School	Provincial	3	5	4	3	3	4	3	2	5	4	5	3	4	4	4	4	3	2	3	3	3	3	3	3	3	3.375	4.166666666666667	3.2	3
253	21	11.4	Male	Individual	None/School	Provincial	3	3	4	4	4	4	5	4	2	2	2	1	3	2	3	2	2	4	3	2	3	1	2	2	2	3.875	2	2.8	2
254	20	4.9	Male	Individual	National-1st	Provincial	4	4	5	4	5	5	5	5	5	5	5	5	5	5	5	5	5	5	5	1	1	1	1	1	1	4.625	5	5	1
255	19	10.7	Male	Individual	None/School	University	3	2	3	3	4	2	3	3	1	1	1	1	1	3	1	1	1	2	1	5	4	4	5	5	5	2.875	1.3333333333333333	1.2	4.666666666666667
256	20	8	Male	Individual	None/School	Provincial	3	4	4	4	4	3	2	4	3	1	3	2	4	3	4	5	4	4	4	3	3	4	3	4	4	3.5	2.6666666666666665	4.2	3.5
257	22	3.7	Male	Team	None/School	Provincial	3	4	3	3	3	3	4	3	1	1	3	2	2	2	3	4	3	3	3	4	2	2	2	3	3	3.25	1.8333333333333333	3.2	2.6666666666666665
258	21	10.3	Male	Individual	National-2nd	Provincial	5	5	5	4	5	5	5	5	4	5	5	4	4	5	5	5	3	5	5	2	2	3	2	2	2	4.875	4.5	4.6	2.1666666666666665
259	24	9.3	Male	Team	National-1st	Provincial	5	5	5	5	5	5	5	5	5	5	5	5	4	5	3	5	3	3	4	1	1	1	1	1	1	5	4.833333333333333	3.6	1
260	20	9	Male	Team	National-2nd	Provincial	1	2	3	3	1	3	2	3	4	2	2	2	3	3	4	3	4	3	3	4	3	3	4	3	4	2.25	2.6666666666666665	3.4	3.5
261	19	7.2	Female	Team	None/School	Provincial	3	3	3	4	3	3	3	2	4	5	4	3	5	5	2	2	3	2	3	2	2	3	2	3	2	3	4.333333333333333	2.4	2.3333333333333335
262	18	6.3	Male	Individual	None/School	University	3	4	4	3	3	3	2	3	2	2	2	1	2	1	1	1	1	1	1	5	4	4	5	3	5	3.125	1.6666666666666667	1	4.333333333333333
263	19	7.5	Male	Individual	National-2nd	University	1	2	1	1	1	1	1	1	1	1	1	1	1	1	1	1	1	1	2	4	4	3	5	5	5	1.125	1	1.2	4.333333333333333
264	18	9.5	Male	Individual	National-2nd	University	1	2	2	1	1	1	1	1	2	2	1	3	1	1	3	3	3	4	4	2	3	4	3	3	4	1.25	1.6666666666666667	3.4	3.1666666666666665
265	24	4.2	Male	Team	National-2nd	Provincial	2	1	1	1	1	1	1	1	4	5	5	5	5	5	5	5	5	4	5	4	4	2	3	2	3	1.125	4.833333333333333	4.8	3
266	18	6.9	Female	Individual	None/School	University	5	3	3	3	3	3	3	1	2	2	2	2	1	3	1	1	1	1	1	5	5	5	5	5	5	3	2	1	5
267	19	6.2	Male	Team	National-2nd	Provincial	2	2	2	2	2	2	2	1	3	3	3	4	4	3	4	4	1	1	2	4	3	2	4	3	3	1.875	3.3333333333333335	2.4	3.1666666666666665
268	22	6	Male	Team	National-2nd	University	2	3	4	5	3	4	4	3	2	3	5	3	4	3	1	3	2	1	1	2	2	3	2	2	3	3.5	3.3333333333333335	1.6	2.3333333333333335
269	19	12.9	Male	Team	None/School	Provincial	3	5	5	5	5	5	5	5	2	2	3	3	3	3	2	3	2	3	3	3	1	2	1	3	1	4.75	2.6666666666666665	2.6	1.8333333333333333
270	21	3	Male	Team	National-2nd	University	1	1	1	1	1	1	1	1	2	1	2	1	1	1	2	1	4	2	2	3	3	3	3	3	2	1	1.3333333333333333	2.2	2.8333333333333335
271	21	8.8	Male	Individual	National-2nd	University	2	2	2	2	1	1	1	2	4	3	5	4	4	4	4	5	5	5	3	3	2	2	3	3	2	1.625	4	4.4	2.5
272	20	8.7	Female	Team	National-2nd	University	3	3	2	2	2	2	2	1	3	1	3	3	3	3	5	5	5	5	4	4	4	3	4	4	4	2.125	2.6666666666666665	4.8	3.8333333333333335
273	19	10.1	Female	Team	National-2nd	University	1	2	3	1	3	2	1	2	1	2	1	2	1	3	1	2	2	3	4	2	4	2	3	2	3	1.875	1.6666666666666667	2.4	2.6666666666666665
274	19	6.9	Male	Individual	National-1st	University	5	4	4	4	5	3	4	4	5	5	4	5	5	5	3	5	4	4	4	1	1	1	1	1	1	4.125	4.833333333333333	4	1
275	20	6.2	Female	Team	National-2nd	University	4	3	3	3	3	4	3	3	3	4	3	3	3	2	4	3	3	3	3	3	2	1	3	2	1	3.25	3	3.2	2
276	20	8.8	Male	Individual	None/School	University	3	3	2	3	3	2	2	3	3	2	2	1	1	3	2	4	1	4	3	4	3	3	2	2	3	2.625	2	2.8	2.8333333333333335
277	22	7.6	Female	Individual	National-1st	University	3	4	4	4	5	5	5	4	3	4	3	4	4	3	3	3	3	4	4	2	2	2	2	3	2	4.25	3.5	3.4	2.1666666666666665
278	22	5.8	Female	Individual	National-2nd	Provincial	3	3	4	3	2	3	4	3	2	1	2	2	2	1	2	2	3	3	3	3	2	3	3	5	4	3.125	1.6666666666666667	2.6	3.3333333333333335
279	22	8.2	Male	Team	National-2nd	University	4	5	5	5	5	4	4	5	5	4	5	4	4	4	5	5	4	5	5	4	3	4	4	2	3	4.625	4.333333333333333	4.8	3.3333333333333335
280	20	8.8	Male	Team	National-2nd	University	3	4	4	3	3	4	4	3	3	3	3	2	3	2	1	1	1	1	1	5	4	3	4	4	5	3.5	2.6666666666666665	1	4.166666666666667
281	20	4	Female	Individual	None/School	University	3	2	3	2	2	4	3	3	3	3	2	4	3	3	4	5	3	3	4	3	4	3	5	4	4	2.75	3	3.8	3.8333333333333335
282	22	4.3	Male	Individual	None/School	University	5	4	5	3	4	5	5	5	2	2	2	1	2	2	4	4	4	2	2	1	1	1	1	2	1	4.5	1.8333333333333333	3.2	1.1666666666666667
283	17	3	Male	Individual	None/School	University	2	1	2	2	3	1	2	2	2	2	2	3	3	2	5	4	3	4	2	2	1	2	1	1	2	1.875	2.3333333333333335	3.6	1.5
284	18	7.9	Male	Individual	National-2nd	University	1	1	1	1	1	1	2	2	1	1	1	1	2	1	3	1	1	1	1	5	5	5	5	5	5	1.25	1.1666666666666667	1.4	5
285	21	9.2	Female	Individual	None/School	Provincial	1	1	1	1	1	1	1	1	1	3	1	1	2	3	2	1	1	2	2	5	4	3	5	3	5	1	1.8333333333333333	1.6	4.166666666666667
286	17	7.2	Male	Individual	National-2nd	University	2	3	4	2	1	2	4	1	2	1	3	2	1	2	1	2	1	1	1	5	4	5	4	5	4	2.375	1.8333333333333333	1.2	4.5
287	19	10	Female	Team	None/School	University	3	2	2	1	3	3	3	2	3	4	4	3	3	3	2	1	2	1	1	3	3	2	2	2	2	2.375	3.3333333333333335	1.4	2.3333333333333335
288	20	3	Female	Individual	None/School	Provincial	4	3	4	3	3	3	2	3	3	2	3	2	2	4	4	3	2	2	2	4	3	4	4	4	3	3.125	2.6666666666666665	2.6	3.6666666666666665
289	16	9.2	Male	Team	National-2nd	University	4	4	5	4	3	3	4	4	5	3	3	4	3	4	4	5	4	5	4	1	2	2	3	1	1	3.875	3.6666666666666665	4.4	1.6666666666666667
290	19	5.2	Female	Individual	National-1st	Provincial	2	2	1	2	1	2	2	1	3	3	3	2	3	2	1	1	1	2	2	4	5	4	4	3	4	1.625	2.6666666666666665	1.4	4
291	18	5.6	Male	Team	National-2nd	Provincial	1	1	1	1	1	1	1	1	2	1	2	2	1	1	3	4	4	4	5	3	1	1	2	1	1	1	1.5	4	1.5
292	19	8.9	Male	Individual	None/School	Provincial	3	3	4	5	5	3	4	4	3	2	4	3	2	3	4	4	4	4	4	3	4	4	5	5	5	3.875	2.8333333333333335	4	4.333333333333333
293	17	10.2	Female	Team	National-2nd	University	3	3	5	2	3	3	3	4	2	1	3	2	2	3	5	5	4	5	5	2	3	3	2	2	1	3.25	2.1666666666666665	4.8	2.1666666666666665
294	21	4.4	Female	Team	None/School	Provincial	3	5	3	2	3	3	5	2	2	2	1	1	1	1	3	1	1	1	3	4	3	3	4	4	4	3.25	1.3333333333333333	1.8	3.6666666666666665
295	19	4.7	Male	Team	None/School	University	1	2	2	3	2	2	3	2	1	1	1	2	2	2	4	3	3	2	3	3	2	3	2	3	2	2.125	1.5	3	2.5
296	18	10.1	Male	Team	None/School	Provincial	3	4	4	4	4	4	4	3	5	5	3	3	5	5	5	5	4	4	5	1	1	1	1	1	1	3.75	4.333333333333333	4.6	1
297	18	3	Female	Team	National-2nd	University	3	5	3	5	4	5	3	5	3	3	4	5	4	3	4	5	5	4	5	5	4	3	3	3	3	4.125	3.6666666666666665	4.6	3.5
298	23	11.1	Male	Individual	None/School	University	2	2	2	2	2	2	1	2	2	1	3	1	3	3	3	3	1	3	1	4	3	5	3	4	3	1.875	2.1666666666666665	2.2	3.6666666666666665
299	17	4.5	Male	Individual	None/School	Provincial	1	1	1	1	1	1	1	1	2	1	2	3	3	3	3	2	4	3	4	4	3	4	3	4	4	1	2.3333333333333335	3.2	3.6666666666666665
300	21	7.3	Female	Individual	None/School	University	2	3	1	2	2	2	2	3	2	1	1	1	1	1	1	1	1	1	1	5	5	5	5	5	5	2.125	1.1666666666666667	1	5
301	20	3.5	Female	Individual	National-2nd	University	2	3	3	2	3	3	3	3	2	4	3	3	4	4	5	3	4	3	4	2	2	2	2	2	3	2.75	3.3333333333333335	3.8	2.1666666666666665
302	21	6.8	Male	Team	National-2nd	University	1	1	1	1	1	1	1	1	1	1	2	2	2	2	3	5	2	5	4	3	3	4	4	5	4	1	1.6666666666666667	3.8	3.8333333333333335
303	22	13	Female	Team	National-1st	University	3	4	3	3	3	3	3	3	2	3	2	4	3	3	5	3	4	3	4	5	5	5	5	5	5	3.125	2.8333333333333335	3.8	5
304	19	9.4	Female	Team	National-2nd	University	4	4	2	4	3	4	3	4	5	5	5	5	5	5	4	5	5	5	5	1	1	1	1	2	3	3.5	5	4.8	1.5
305	20	6.8	Female	Individual	National-2nd	Provincial	3	3	5	4	3	4	4	3	4	3	3	5	3	3	4	4	4	5	5	1	2	3	3	3	3	3.625	3.5	4.4	2.5
306	21	8.1	Female	Individual	National-1st	University	4	4	4	3	4	4	2	4	2	1	3	2	3	4	1	2	2	1	1	5	5	5	5	5	5	3.625	2.5	1.4	5
307	19	5	Male	Team	None/School	Provincial	5	5	5	5	5	5	5	5	5	4	5	4	4	5	4	5	5	5	3	1	1	1	1	1	1	5	4.5	4.4	1
308	22	9.9	Female	Individual	None/School	University	3	4	3	3	2	4	2	2	3	3	3	3	4	4	5	5	5	5	5	1	1	2	1	1	2	2.875	3.3333333333333335	5	1.3333333333333333
309	20	13	Female	Individual	None/School	University	2	4	3	2	3	2	3	2	3	3	3	3	3	4	3	1	1	1	4	3	4	4	4	3	4	2.625	3.1666666666666665	2	3.6666666666666665
310	19	6.5	Male	Individual	National-1st	University	4	3	2	5	3	3	3	3	3	3	1	3	4	3	4	4	3	4	5	3	3	4	3	4	3	3.25	2.8333333333333335	4	3.3333333333333335
311	20	6.8	Male	Individual	National-2nd	University	1	1	1	2	1	1	1	1	2	1	3	1	1	1	1	3	1	2	1	5	4	4	4	4	5	1.125	1.5	1.6	4.333333333333333
312	21	3.8	Male	Team	National-2nd	Provincial	3	2	2	2	2	1	3	2	4	3	3	4	2	4	4	3	3	4	2	4	2	3	1	3	1	2.125	3.3333333333333335	3.2	2.3333333333333335
313	17	4.1	Female	Individual	National-2nd	Provincial	4	3	2	3	3	3	3	4	2	3	2	2	4	2	5	4	4	3	5	2	1	3	1	3	1	3.125	2.5	4.2	1.8333333333333333
314	19	9.6	Male	Team	National-2nd	University	2	2	3	4	3	3	4	3	4	2	2	3	4	1	3	4	4	3	4	1	3	3	2	3	2	3	2.6666666666666665	3.6	2.3333333333333335
315	19	3	Female	Team	National-1st	University	4	4	5	5	3	4	5	4	5	3	2	4	4	5	2	3	3	5	3	2	1	4	1	1	1	4.25	3.8333333333333335	3.2	1.6666666666666667
316	23	3	Male	Team	None/School	Provincial	3	2	4	2	1	1	2	2	1	1	1	2	3	1	1	2	2	2	2	2	3	2	4	3	2	2.125	1.5	1.8	2.6666666666666665
317	21	8.3	Female	Individual	National-2nd	Provincial	2	1	2	1	3	3	2	2	3	3	4	4	3	5	4	4	5	2	4	4	4	2	3	3	3	2	3.6666666666666665	3.8	3.1666666666666665
318	20	5.9	Female	Team	National-1st	Provincial	2	3	3	3	3	2	2	3	1	2	1	1	1	1	1	2	3	1	4	3	5	5	4	4	5	2.625	1.1666666666666667	2.2	4.333333333333333
319	20	8.4	Female	Individual	National-2nd	University	5	5	4	5	4	5	5	5	4	2	3	3	5	4	3	2	3	3	3	4	4	4	3	4	3	4.75	3.5	2.8	3.6666666666666665
320	18	3	Female	Team	National-2nd	Provincial	1	1	1	1	1	2	2	2	2	3	2	2	2	1	1	1	3	2	4	4	3	5	4	4	4	1.375	2	2.2	4
321	19	6.6	Male	Individual	None/School	University	3	2	4	3	3	4	2	4	1	1	1	1	1	1	2	2	1	2	2	5	5	5	5	5	5	3.125	1	1.8	5
322	19	7.1	Female	Individual	National-1st	Provincial	4	4	5	5	3	3	3	3	5	5	5	5	5	5	4	2	4	4	4	1	1	1	1	1	1	3.75	5	3.6	1
323	20	5.5	Male	Team	National-2nd	University	3	1	2	2	2	3	2	2	3	3	3	3	3	2	3	3	4	3	1	2	3	2	2	3	3	2.125	2.8333333333333335	2.8	2.5
324	22	3	Female	Individual	None/School	University	1	2	1	1	3	3	2	2	1	1	2	2	1	1	2	2	1	2	1	5	5	4	4	5	5	1.875	1.3333333333333333	1.6	4.666666666666667
325	20	8	Female	Team	None/School	University	5	5	4	5	4	5	4	4	5	5	4	5	4	5	5	4	5	5	5	3	2	3	2	2	1	4.5	4.666666666666667	4.8	2.1666666666666665
326	22	8.2	Female	Individual	National-2nd	University	5	4	4	4	5	5	5	5	5	5	4	5	4	5	5	4	5	5	5	2	3	4	3	1	3	4.625	4.666666666666667	4.8	2.6666666666666665
327	17	10.9	Male	Individual	National-2nd	Provincial	4	3	3	4	4	4	1	5	3	2	2	1	3	1	1	3	2	1	1	4	5	4	5	5	5	3.5	2	1.6	4.666666666666667
328	20	4.4	Male	Team	National-1st	University	3	3	5	3	5	4	4	4	4	4	3	4	4	4	1	3	3	3	1	4	3	3	2	4	3	3.875	3.8333333333333335	2.2	3.1666666666666665
329	19	6	Male	Team	National-1st	Provincial	3	5	4	4	5	5	5	5	5	4	4	3	3	4	5	4	5	5	5	3	2	1	1	2	2	4.5	3.8333333333333335	4.8	1.8333333333333333
330	22	5.4	Female	Team	None/School	Provincial	4	3	3	3	4	3	3	3	4	3	4	4	3	4	5	4	3	5	4	3	3	3	3	5	4	3.25	3.6666666666666665	4.2	3.5
331	21	11.5	Male	Team	None/School	University	3	3	5	5	5	3	3	3	5	3	4	4	4	3	4	3	4	3	5	3	3	4	5	4	3	3.75	3.8333333333333335	3.8	3.6666666666666665
332	20	7.8	Female	Individual	National-2nd	University	4	3	2	3	3	3	4	3	2	1	2	2	1	1	1	2	1	3	3	3	3	3	3	5	3	3.125	1.5	2	3.3333333333333335
333	18	10.8	Female	Individual	National-1st	Provincial	5	5	5	5	5	5	3	5	5	5	5	5	5	5	3	4	5	4	4	2	2	3	2	2	2	4.75	5	4	2.1666666666666665
334	20	11	Male	Individual	None/School	University	1	1	1	1	1	2	1	1	2	3	3	1	1	1	2	3	3	1	3	5	4	5	5	5	5	1.125	1.8333333333333333	2.4	4.833333333333333
335	23	6.6	Male	Team	None/School	University	2	1	1	3	1	1	2	2	3	2	4	2	3	3	3	4	4	3	4	5	4	3	4	4	4	1.625	2.8333333333333335	3.6	4
336	18	8.4	Male	Individual	National-1st	Provincial	4	4	2	3	4	3	4	3	3	1	3	3	4	3	3	3	2	4	2	4	2	3	3	3	3	3.375	2.8333333333333335	2.8	3
337	19	5.3	Female	Team	None/School	Provincial	3	4	5	4	4	5	4	3	3	1	4	2	2	2	1	1	1	1	3	4	4	3	4	4	4	4	2.3333333333333335	1.4	3.8333333333333335
338	19	3	Male	Team	National-1st	Provincial	2	4	3	2	3	3	4	3	2	3	3	2	1	1	3	1	2	3	2	1	2	1	2	1	3	3	2	2.2	1.6666666666666667
339	18	7.1	Male	Individual	None/School	University	5	5	5	5	4	5	5	5	5	5	5	5	5	5	5	5	5	5	5	2	1	3	2	3	3	4.875	5	5	2.3333333333333335
340	22	8.5	Female	Individual	National-2nd	University	3	4	2	3	3	3	2	3	3	1	3	3	3	3	2	1	2	2	1	2	3	3	4	3	5	2.875	2.6666666666666665	1.6	3.3333333333333335
341	19	6.9	Female	Team	National-2nd	Provincial	3	2	3	3	3	1	1	3	2	2	2	3	3	3	3	3	4	2	2	2	4	1	3	3	3	2.375	2.5	2.8	2.6666666666666665
342	18	6.3	Female	Team	National-2nd	University	3	4	3	3	4	3	4	4	1	1	2	2	3	2	3	1	2	1	2	1	2	2	1	3	1	3.5	1.8333333333333333	1.8	1.6666666666666667
343	22	8.4	Male	Team	National-2nd	University	2	1	2	1	1	2	3	3	4	3	3	2	2	3	4	5	4	4	3	2	1	3	4	3	4	1.875	2.8333333333333335	4	2.8333333333333335
344	22	8.9	Male	Individual	National-2nd	University	5	3	2	4	3	3	2	3	2	4	1	2	2	2	4	5	5	5	5	2	3	3	2	1	2	3.125	2.1666666666666665	4.8	2.1666666666666665
345	21	7.7	Male	Team	National-2nd	Provincial	2	2	2	1	2	3	1	2	2	2	4	3	3	2	2	1	1	3	3	4	5	5	5	5	4	1.875	2.6666666666666665	2	4.666666666666667
346	18	4.8	Female	Team	None/School	Provincial	3	4	2	2	2	3	2	3	4	3	3	3	3	3	4	1	2	2	3	2	4	3	3	5	4	2.625	3.1666666666666665	2.4	3.5
347	21	4.8	Male	Team	National-1st	Provincial	5	5	5	5	5	5	5	5	3	4	3	4	5	3	5	4	3	3	3	2	1	2	3	1	1	5	3.6666666666666665	3.6	1.6666666666666667
348	20	8.9	Female	Team	National-2nd	Provincial	2	3	4	3	3	4	3	5	5	5	4	5	5	5	3	2	3	3	3	2	3	4	2	3	4	3.375	4.833333333333333	2.8	3
349	21	8.9	Male	Team	None/School	Provincial	1	1	1	1	1	1	1	1	3	1	1	1	2	2	2	4	3	1	2	4	4	4	4	3	3	1	1.6666666666666667	2.4	3.6666666666666665
350	22	13	Female	Individual	National-2nd	University	2	2	2	3	2	3	2	1	1	1	3	1	2	1	3	2	2	3	3	5	5	5	5	5	5	2.125	1.5	2.6	5
351	18	7.7	Female	Team	National-2nd	Provincial	3	5	4	5	4	4	4	5	5	5	5	5	5	5	4	5	4	4	3	4	3	3	3	4	3	4.25	5	4	3.3333333333333335
352	19	8.4	Female	Team	National-2nd	University	4	5	4	4	5	3	5	4	5	5	4	4	5	5	5	5	5	5	5	1	1	2	1	1	2	4.25	4.666666666666667	5	1.3333333333333333
353	18	8.5	Male	Team	National-1st	University	3	3	3	2	3	3	3	4	3	3	3	3	2	4	2	4	2	1	4	4	4	4	3	4	3	3	3	2.6	3.6666666666666665
354	19	4.1	Female	Team	National-2nd	Provincial	3	5	3	4	4	4	3	5	3	3	2	2	3	4	3	1	3	3	3	5	5	5	5	5	4	3.875	2.8333333333333335	2.6	4.833333333333333
355	16	5	Male	Team	National-1st	Provincial	5	2	2	4	4	4	3	3	4	4	4	5	4	3	5	5	5	5	5	2	3	3	3	3	3	3.375	4	5	2.8333333333333335
356	21	5.4	Male	Individual	None/School	University	4	4	2	4	3	3	3	3	4	4	3	3	3	4	3	3	5	5	4	3	2	3	3	2	3	3.25	3.5	4	2.6666666666666665
357	22	3.1	Male	Individual	National-2nd	University	5	4	5	4	4	4	4	4	3	1	2	3	2	3	4	3	4	2	4	3	2	3	4	3	2	4.25	2.3333333333333335	3.4	2.8333333333333335
358	18	5.2	Female	Individual	National-2nd	Provincial	5	5	4	5	5	3	5	4	4	4	3	3	2	4	2	1	2	3	3	2	4	3	3	3	2	4.5	3.3333333333333335	2.2	2.8333333333333335
359	17	3.1	Female	Team	National-2nd	University	4	2	3	5	3	4	4	5	5	5	4	5	5	5	5	5	5	4	5	1	1	2	1	1	1	3.75	4.833333333333333	4.8	1.1666666666666667
360	22	5	Male	Individual	None/School	Provincial	3	3	5	4	4	5	5	3	4	3	1	3	2	2	3	4	1	2	3	5	5	5	5	5	5	4	2.5	2.6	5
361	16	10	Female	Individual	None/School	Provincial	3	4	5	4	5	5	4	5	5	5	5	5	5	5	5	5	5	5	4	1	2	2	1	1	1	4.375	5	4.8	1.3333333333333333
362	19	8.1	Male	Individual	National-2nd	University	4	5	4	5	5	5	5	5	5	5	5	4	5	5	5	5	4	5	5	1	2	1	4	3	2	4.75	4.833333333333333	4.8	2.1666666666666665
363	19	5.7	Female	Team	National-2nd	University	2	1	3	3	2	1	1	1	1	1	1	1	1	1	1	2	3	3	1	4	5	3	4	3	3	1.75	1	2	3.6666666666666665
364	20	9.7	Female	Team	National-1st	University	4	4	4	3	4	3	5	3	2	1	1	1	1	2	3	1	1	1	2	5	5	3	4	3	4	3.75	1.3333333333333333	1.6	4
365	18	8.6	Female	Individual	National-2nd	University	3	2	2	4	5	3	3	3	5	5	4	5	3	5	5	5	5	5	5	1	1	1	1	1	1	3.125	4.5	5	1
366	19	5.8	Male	Individual	None/School	University	3	4	4	4	4	3	4	3	4	3	3	3	4	4	5	4	4	4	4	3	2	3	3	3	1	3.625	3.5	4.2	2.5
367	21	4.9	Male	Individual	None/School	University	3	4	5	4	4	3	3	4	3	4	2	2	2	2	3	2	2	2	1	3	4	4	3	4	4	3.75	2.5	2	3.6666666666666665
368	20	5.7	Female	Team	National-2nd	University	1	1	2	2	1	2	2	1	1	1	1	1	1	1	1	3	2	2	2	5	5	5	5	5	5	1.5	1	2	5
369	16	7	Male	Individual	National-1st	Provincial	3	2	3	5	4	3	3	3	3	3	3	3	3	3	5	5	5	4	3	3	4	2	3	3	3	3.25	3	4.4	3
370	21	9.8	Male	Individual	National-2nd	Provincial	2	4	2	2	2	2	3	3	3	3	2	3	3	4	3	2	3	1	4	5	4	5	5	4	5	2.5	3	2.6	4.666666666666667
371	19	7.7	Male	Individual	National-1st	Provincial	2	3	2	2	2	4	2	2	2	2	3	3	3	2	1	1	2	1	3	2	4	4	3	1	3	2.375	2.5	1.6	2.8333333333333335
372	18	10.5	Male	Team	National-2nd	University	3	2	2	3	4	3	2	3	1	2	2	2	3	1	2	2	3	3	3	4	3	2	3	2	2	2.75	1.8333333333333333	2.6	2.6666666666666665
373	21	3.2	Female	Individual	None/School	Provincial	4	4	3	3	4	4	3	3	2	3	3	3	2	3	2	2	2	1	2	2	3	2	2	2	2	3.5	2.6666666666666665	1.8	2.1666666666666665
374	20	3.6	Female	Individual	None/School	University	4	4	4	3	4	4	3	3	2	2	4	4	2	3	2	3	2	2	3	4	3	5	4	4	4	3.625	2.8333333333333335	2.4	4
375	23	9	Female	Team	National-2nd	University	4	2	2	1	2	3	2	2	1	1	3	1	2	2	1	1	1	1	1	5	4	4	5	4	5	2.25	1.6666666666666667	1	4.5
376	19	6.9	Female	Team	National-2nd	University	3	3	3	2	3	3	3	3	4	4	4	3	3	4	4	4	3	4	3	2	2	1	2	1	2	2.875	3.6666666666666665	3.6	1.6666666666666667
377	21	7.8	Female	Team	None/School	University	4	4	3	3	5	4	2	4	4	4	2	4	3	3	5	5	5	3	5	2	3	3	2	3	3	3.625	3.3333333333333335	4.6	2.6666666666666665
378	17	8	Female	Team	None/School	Provincial	1	1	2	2	1	1	2	1	2	3	2	2	3	2	5	3	4	4	5	5	4	5	5	4	4	1.375	2.3333333333333335	4.2	4.5
379	21	7.8	Male	Individual	National-1st	Provincial	2	2	3	2	2	3	3	3	5	5	5	4	4	5	3	2	4	4	2	1	2	1	1	1	2	2.5	4.666666666666667	3	1.3333333333333333
380	19	4.6	Female	Individual	None/School	University	3	3	3	5	4	3	4	4	4	4	4	4	3	3	1	1	1	2	2	5	5	5	5	5	5	3.625	3.6666666666666665	1.4	5
381	20	3	Male	Team	None/School	Provincial	4	4	5	4	4	5	5	5	5	5	5	5	5	5	3	5	4	4	5	1	1	1	1	1	1	4.5	5	4.2	1
382	17	7.9	Male	Individual	National-2nd	Provincial	3	3	2	4	4	2	2	4	4	4	3	4	5	3	4	3	5	4	5	2	3	4	3	2	3	3	3.8333333333333335	4.2	2.8333333333333335
383	22	3	Female	Team	None/School	Provincial	4	5	4	4	5	4	5	5	3	2	2	2	1	2	1	1	1	1	1	5	4	5	5	5	5	4.5	2	1	4.833333333333333
384	21	8.9	Male	Team	None/School	Provincial	5	4	5	5	3	5	4	4	5	4	5	4	5	4	3	2	4	2	4	3	3	2	1	2	2	4.375	4.5	3	2.1666666666666665
385	21	6	Female	Individual	None/School	Provincial	4	2	3	3	3	3	4	4	4	5	5	5	5	5	4	5	5	5	4	1	1	2	1	1	1	3.25	4.833333333333333	4.6	1.1666666666666667
386	18	7.1	Male	Team	None/School	University	2	3	2	2	2	3	4	2	4	3	4	4	4	4	4	4	3	4	4	3	3	2	3	3	3	2.5	3.8333333333333335	3.8	2.8333333333333335
387	23	3.3	Female	Team	None/School	Provincial	3	3	4	4	3	3	4	3	4	3	5	4	3	2	3	2	2	2	1	3	4	5	5	4	4	3.375	3.5	2	4.166666666666667
388	19	6.7	Female	Team	None/School	University	1	1	1	1	1	1	1	1	2	3	3	1	3	2	4	3	3	5	4	3	3	2	4	3	2	1	2.3333333333333335	3.8	2.8333333333333335
389	22	7.6	Male	Team	None/School	University	5	5	5	4	4	5	5	4	4	3	5	4	3	4	4	3	3	4	4	2	3	2	3	2	1	4.625	3.8333333333333335	3.6	2.1666666666666665
390	22	7.9	Female	Team	None/School	Provincial	3	3	3	3	3	3	3	3	3	3	3	4	4	5	5	5	5	4	3	2	1	1	2	1	2	3	3.6666666666666665	4.4	1.5
391	22	3	Male	Individual	National-1st	University	2	2	2	2	4	3	3	3	3	3	3	4	3	4	5	4	4	3	5	2	1	2	2	1	2	2.625	3.3333333333333335	4.2	1.6666666666666667
392	23	8.4	Male	Team	National-2nd	University	5	5	4	5	5	5	3	5	5	4	4	4	4	4	3	3	4	3	4	2	2	1	3	2	3	4.625	4.166666666666667	3.4	2.1666666666666665
393	21	3	Male	Individual	National-2nd	University	5	5	5	5	5	5	4	5	5	5	4	5	5	5	5	5	5	5	5	1	1	1	1	1	1	4.875	4.833333333333333	5	1
394	17	7.7	Male	Individual	National-2nd	University	4	3	3	4	4	3	3	4	1	3	3	3	3	3	5	5	4	4	4	3	2	2	2	2	3	3.5	2.6666666666666665	4.4	2.3333333333333335
395	16	6.8	Female	Team	None/School	Provincial	5	5	5	5	5	5	5	5	5	5	5	5	5	5	4	5	5	5	4	2	2	3	3	3	3	5	5	4.6	2.6666666666666665
396	19	8.9	Male	Team	National-2nd	University	2	2	2	2	2	2	1	2	2	3	2	3	1	2	3	1	3	1	2	5	4	5	3	4	4	1.875	2.1666666666666665	2	4.166666666666667
397	18	8.7	Male	Team	National-2nd	Provincial	3	4	2	2	2	4	3	3	3	4	5	4	4	5	2	2	2	2	1	5	5	4	4	4	3	2.875	4.166666666666667	1.8	4.166666666666667
398	21	7.9	Male	Individual	National-1st	Provincial	3	5	4	5	4	3	5	4	3	2	2	3	1	1	3	2	3	3	3	4	2	2	3	4	4	4.125	2	2.8	3.1666666666666665
399	18	8.9	Male	Team	National-2nd	Provincial	2	1	3	3	2	2	1	2	2	2	1	1	1	1	2	2	3	4	2	2	3	3	2	2	1	2	1.3333333333333333	2.6	2.1666666666666665
400	19	8.3	Male	Team	None/School	Provincial	5	5	3	5	5	4	4	4	5	5	3	4	5	3	4	4	3	5	4	1	1	2	1	1	1	4.375	4.166666666666667	4	1.1666666666666667
401	20	7.6	Male	Individual	None/School	University	2	1	2	2	2	2	2	1	2	3	3	3	3	2	2	3	3	4	2	3	5	3	4	3	5	1.75	2.6666666666666665	2.8	3.8333333333333335
402	18	8.6	Male	Individual	National-2nd	University	4	5	4	4	5	4	4	5	2	1	1	2	3	3	2	3	2	1	2	4	4	4	4	5	3	4.375	2	2	4
403	22	10.6	Male	Team	None/School	Provincial	1	1	1	1	1	1	2	1	1	1	2	1	2	1	2	2	3	3	3	3	3	3	2	5	3	1.125	1.3333333333333333	2.6	3.1666666666666665
404	20	7.2	Male	Team	None/School	University	3	5	4	4	4	4	3	4	3	4	4	3	2	3	3	3	5	3	2	3	5	3	3	3	5	3.875	3.1666666666666665	3.2	3.6666666666666665
405	21	7.8	Male	Individual	None/School	University	2	1	2	2	1	1	1	3	2	2	2	2	3	2	1	1	1	1	1	5	5	5	5	5	5	1.625	2.1666666666666665	1	5
406	22	9.7	Male	Individual	None/School	Provincial	2	2	3	1	2	3	3	2	1	3	3	2	1	2	2	3	4	2	4	5	5	5	5	4	5	2.25	2	3	4.833333333333333
407	22	3.8	Male	Team	None/School	University	2	3	4	3	3	3	3	3	3	3	2	2	2	3	3	2	3	2	5	2	3	2	3	3	3	3	2.5	3	2.6666666666666665
408	17	8.7	Female	Team	National-2nd	University	1	1	1	2	2	2	1	2	4	4	2	3	3	3	3	3	3	5	3	4	2	2	3	4	4	1.5	3.1666666666666665	3.4	3.1666666666666665
409	18	6.8	Female	Individual	National-2nd	University	3	2	4	3	3	3	3	2	5	4	4	3	4	4	4	3	4	5	4	1	1	1	1	1	1	2.875	4	4	1
410	21	4.9	Male	Individual	National-2nd	University	4	4	5	4	5	5	5	5	2	3	1	3	2	2	4	4	3	4	3	2	3	3	4	1	2	4.625	2.1666666666666665	3.6	2.5
411	24	11.5	Male	Individual	None/School	University	1	2	3	2	1	1	2	1	3	4	3	4	2	3	5	4	4	5	4	2	1	2	2	2	3	1.625	3.1666666666666665	4.4	2
412	16	8.8	Male	Individual	National-2nd	University	5	5	5	5	5	5	5	5	5	5	5	5	5	5	5	5	5	5	5	1	1	1	1	1	1	5	5	5	1
413	19	8	Male	Team	National-2nd	Provincial	3	4	3	2	3	3	4	3	4	3	5	4	3	4	2	4	3	3	3	3	3	3	3	3	2	3.125	3.8333333333333335	3	2.8333333333333335
414	21	12	Female	Individual	National-1st	University	3	2	3	1	3	1	2	2	3	1	1	2	3	2	1	1	1	1	1	4	3	3	4	3	4	2.125	2	1	3.5
415	21	5.5	Female	Team	National-2nd	University	2	2	3	1	3	2	2	1	1	1	1	1	1	1	1	1	1	1	2	5	5	5	5	4	5	2	1	1.2	4.833333333333333
416	21	6.5	Male	Team	National-2nd	Provincial	3	1	2	3	2	1	4	1	1	3	3	1	2	2	5	2	4	2	3	1	1	2	2	2	1	2.125	2	3.2	1.5
417	24	4.1	Male	Team	None/School	Provincial	1	1	1	1	1	1	1	1	1	2	3	2	3	3	1	1	1	1	1	5	5	5	5	5	5	1	2.3333333333333335	1	5
418	19	9.2	Female	Team	National-2nd	University	1	1	1	1	1	1	1	1	1	1	1	1	1	1	2	5	3	3	1	5	5	3	3	5	4	1	1	2.8	4.166666666666667
419	19	9.1	Female	Team	National-2nd	University	2	5	4	3	3	4	4	3	4	4	4	2	4	3	4	4	3	3	4	3	2	2	2	3	2	3.5	3.5	3.6	2.3333333333333335
420	19	9.5	Male	Team	National-2nd	University	2	3	4	3	3	2	3	3	3	4	3	3	3	4	2	5	4	3	4	5	2	3	2	3	3	2.875	3.3333333333333335	3.6	3
421	20	6.4	Male	Individual	National-2nd	University	3	4	4	3	4	4	3	3	5	5	5	5	5	5	3	4	5	3	3	2	2	3	1	1	1	3.5	5	3.6	1.6666666666666667
422	24	11.2	Female	Team	National-1st	Provincial	4	3	4	5	3	5	4	4	4	5	3	5	3	4	2	3	3	2	3	2	2	2	1	2	1	4	4	2.6	1.6666666666666667
423	22	11	Male	Individual	National-1st	Provincial	2	1	1	1	1	1	1	1	1	1	1	2	2	1	3	3	3	2	1	5	5	4	5	5	5	1.125	1.3333333333333333	2.4	4.833333333333333
424	18	4.9	Male	Individual	National-2nd	Provincial	3	4	5	4	4	3	3	3	3	4	3	5	3	4	3	3	4	5	1	2	3	3	3	3	3	3.625	3.6666666666666665	3.2	2.8333333333333335
425	18	10.2	Male	Team	None/School	University	3	2	2	1	1	1	2	2	3	4	3	4	4	5	3	3	4	5	4	2	3	1	2	2	3	1.75	3.8333333333333335	3.8	2.1666666666666665
426	22	8.4	Male	Individual	National-1st	University	1	1	1	1	1	1	1	1	2	1	1	1	1	1	1	1	1	2	3	5	3	5	4	4	4	1	1.1666666666666667	1.6	4.166666666666667
427	20	7.6	Female	Team	National-1st	University	1	2	1	2	2	2	3	1	1	2	2	2	2	1	1	1	1	1	2	5	3	4	3	4	4	1.75	1.6666666666666667	1.2	3.8333333333333335
428	19	9.1	Male	Team	None/School	University	1	1	2	1	1	2	1	2	4	3	3	2	2	3	2	2	2	2	2	3	3	2	2	2	2	1.375	2.8333333333333335	2	2.3333333333333335
429	24	7.5	Female	Individual	None/School	University	2	1	1	1	1	1	1	1	3	2	3	3	3	3	1	2	3	2	3	5	5	5	4	5	5	1.125	2.8333333333333335	2.2	4.833333333333333
430	20	6.3	Male	Individual	National-2nd	Provincial	2	3	3	3	4	3	3	4	3	3	5	2	4	4	4	3	5	4	5	2	2	3	1	2	3	3.125	3.5	4.2	2.1666666666666665
431	22	4.6	Female	Individual	National-1st	Provincial	4	4	5	3	5	4	5	4	5	5	5	4	5	5	3	4	3	4	4	2	1	2	2	2	2	4.25	4.833333333333333	3.6	1.8333333333333333
432	17	9.6	Male	Team	National-2nd	Provincial	1	2	1	3	2	1	1	2	2	2	1	2	2	1	1	2	1	1	1	4	5	4	5	4	5	1.625	1.6666666666666667	1.2	4.5
433	21	3.4	Male	Team	National-2nd	University	2	3	3	1	3	4	4	3	1	1	1	2	3	2	4	3	1	3	3	2	1	2	1	3	3	2.875	1.6666666666666667	2.8	2
434	21	12.4	Female	Team	National-2nd	Provincial	5	5	5	4	5	5	5	5	4	4	4	4	5	4	2	3	3	3	4	2	2	1	1	1	1	4.875	4.166666666666667	3	1.3333333333333333
435	21	4.9	Female	Team	National-2nd	University	3	3	3	2	3	4	2	2	2	3	3	1	4	3	2	3	1	3	1	5	4	4	5	5	4	2.75	2.6666666666666665	2	4.5
436	17	3	Male	Individual	None/School	Provincial	2	3	3	4	4	3	5	3	5	4	4	5	5	5	4	4	3	3	5	3	3	1	2	1	3	3.375	4.666666666666667	3.8	2.1666666666666665
437	18	7.3	Male	Individual	None/School	University	5	5	5	5	5	5	5	5	4	5	4	5	5	5	5	5	5	4	5	1	1	2	1	1	1	5	4.666666666666667	4.8	1.1666666666666667
438	23	6.7	Male	Team	National-2nd	University	2	2	3	1	1	1	3	2	3	3	3	4	3	4	2	4	2	3	1	4	5	5	5	5	4	1.875	3.3333333333333335	2.4	4.666666666666667
439	20	6.2	Male	Individual	National-1st	Provincial	1	1	1	1	1	1	2	1	1	1	1	3	1	2	2	2	1	2	2	5	5	5	5	5	5	1.125	1.5	1.8	5
440	17	3	Male	Team	National-2nd	University	4	4	5	5	5	4	4	5	5	4	3	3	4	3	4	3	2	4	4	3	4	4	4	3	2	4.5	3.6666666666666665	3.4	3.3333333333333335
441	19	9.1	Female	Individual	None/School	University	2	5	2	3	4	3	3	2	2	1	1	1	1	2	1	1	1	1	1	5	5	5	5	5	5	3	1.3333333333333333	1	5
442	19	13	Female	Individual	National-2nd	University	4	4	2	3	3	4	3	2	3	4	2	4	2	4	3	1	2	3	3	3	3	4	3	2	3	3.125	3.1666666666666665	2.4	3
443	17	9.7	Female	Team	National-1st	Provincial	2	3	2	2	4	2	3	3	2	2	1	2	2	4	2	3	3	3	3	1	2	3	3	1	2	2.625	2.1666666666666665	2.8	2
444	19	7.7	Male	Team	National-2nd	University	4	1	1	1	2	2	2	1	3	3	5	2	1	2	1	2	1	1	1	5	5	5	5	5	5	1.75	2.6666666666666665	1.2	5
445	21	13	Female	Team	National-2nd	University	3	2	2	1	2	1	2	2	4	2	3	3	3	3	5	3	4	3	3	3	2	1	1	2	2	1.875	3	3.6	1.8333333333333333
446	20	4.4	Male	Individual	National-2nd	University	2	2	1	1	1	1	1	1	1	1	1	1	1	1	1	1	3	2	2	3	3	4	3	3	5	1.25	1	1.8	3.5
447	19	6.5	Male	Individual	National-2nd	University	4	4	3	4	5	3	3	3	4	4	4	2	4	2	5	5	5	5	5	1	1	1	1	1	1	3.625	3.3333333333333335	5	1
448	19	3	Female	Team	National-2nd	Provincial	1	2	1	2	1	3	2	2	3	3	3	5	3	2	3	3	2	2	2	5	2	4	5	4	4	1.75	3.1666666666666665	2.4	4
449	21	4.5	Female	Team	National-2nd	University	3	2	3	3	2	2	2	2	3	4	4	4	3	4	3	3	3	3	4	3	3	3	3	3	3	2.375	3.6666666666666665	3.2	3
450	21	9	Female	Team	National-2nd	University	1	3	3	4	3	3	4	4	4	5	5	5	5	5	5	4	5	4	3	3	3	3	2	3	3	3.125	4.833333333333333	4.2	2.8333333333333335
451	16	5.9	Female	Individual	National-2nd	University	2	2	2	2	2	2	2	3	1	1	2	2	1	2	1	1	1	2	2	4	5	5	5	5	4	2.125	1.5	1.4	4.666666666666667
452	20	11	Male	Individual	National-2nd	University	5	3	4	3	5	3	5	5	4	4	5	5	5	5	5	5	5	5	5	2	2	1	1	2	1	4.125	4.666666666666667	5	1.5
453	18	9.4	Female	Team	None/School	Provincial	4	4	4	5	5	5	4	5	3	5	4	5	4	4	4	4	4	4	3	2	2	1	3	3	3	4.5	4.166666666666667	3.8	2.3333333333333335
454	21	7.8	Female	Individual	National-1st	Provincial	3	3	2	1	4	4	3	2	2	4	3	4	2	3	1	4	1	1	1	5	4	5	4	5	4	2.75	3	1.6	4.5
455	19	5.6	Female	Individual	None/School	Provincial	5	5	5	5	5	5	5	5	5	5	5	5	5	5	3	4	3	4	4	3	3	2	3	5	2	5	5	3.6	3
456	19	7.3	Male	Individual	National-2nd	Provincial	3	5	4	4	5	3	3	5	3	4	2	3	4	4	5	1	4	4	4	3	2	3	3	2	4	4	3.3333333333333335	3.6	2.8333333333333335
457	18	7.9	Male	Individual	National-2nd	University	5	5	5	4	4	5	4	4	3	4	4	4	5	2	4	3	5	4	3	4	3	1	3	2	3	4.5	3.6666666666666665	3.8	2.6666666666666665
458	16	9.6	Female	Team	None/School	University	2	3	3	3	3	3	1	3	3	3	4	3	3	3	3	3	3	2	3	4	5	5	5	3	4	2.625	3.1666666666666665	2.8	4.333333333333333
459	22	3	Male	Individual	National-2nd	Provincial	2	3	4	3	3	4	4	3	1	1	2	1	1	2	2	1	1	2	1	5	5	5	4	4	5	3.25	1.3333333333333333	1.4	4.666666666666667
460	21	3.5	Male	Team	National-2nd	University	1	1	1	2	2	2	1	1	1	1	1	1	1	1	2	1	1	2	1	5	4	4	4	5	4	1.375	1	1.4	4.333333333333333
461	19	7.6	Male	Individual	None/School	University	3	3	3	3	4	5	5	5	5	5	4	4	5	5	4	3	3	3	5	3	3	3	2	3	3	3.875	4.666666666666667	3.6	2.8333333333333335
462	22	5.7	Male	Team	None/School	University	4	2	3	4	3	2	3	2	1	2	3	1	1	1	1	2	1	1	2	5	4	4	4	4	5	2.875	1.5	1.4	4.333333333333333
463	17	8.1	Male	Team	None/School	University	1	1	2	1	2	1	3	2	3	2	3	2	1	2	4	4	4	4	3	3	3	4	2	4	4	1.625	2.1666666666666665	3.8	3.3333333333333335
464	19	3.1	Female	Individual	National-2nd	Provincial	5	5	5	5	5	5	5	5	5	5	5	5	5	5	2	4	4	4	5	1	1	2	1	1	1	5	5	3.8	1.1666666666666667
465	20	6.7	Female	Team	None/School	Provincial	1	3	3	2	3	2	3	2	5	4	4	5	4	5	3	2	4	3	4	4	4	4	5	4	5	2.375	4.5	3.2	4.333333333333333
466	18	5.3	Female	Individual	National-2nd	University	5	4	4	4	4	5	4	4	5	5	5	5	5	5	5	5	5	5	5	2	2	1	2	2	2	4.25	5	5	1.8333333333333333
467	21	3.5	Male	Individual	None/School	University	2	3	4	3	3	3	4	3	3	3	3	3	3	4	5	5	5	5	5	1	1	1	2	2	1	3.125	3.1666666666666665	5	1.3333333333333333
468	21	8.5	Female	Individual	None/School	University	3	3	4	4	3	5	4	4	5	5	4	5	5	5	5	4	5	4	4	3	3	3	2	2	3	3.75	4.833333333333333	4.4	2.6666666666666665
469	18	10.1	Female	Team	National-2nd	Provincial	2	2	2	4	1	2	3	4	4	5	2	4	3	4	5	5	4	3	4	5	5	5	4	4	4	2.5	3.6666666666666665	4.2	4.5
470	19	7	Male	Team	National-2nd	University	3	3	4	4	3	5	3	4	5	5	5	5	5	4	1	3	3	3	4	3	4	4	4	4	4	3.625	4.833333333333333	2.8	3.8333333333333335
471	21	4.8	Female	Team	None/School	Provincial	4	4	5	3	5	5	4	4	4	4	5	5	5	5	5	4	5	5	4	3	4	3	5	4	3	4.25	4.666666666666667	4.6	3.6666666666666665
472	23	8	Female	Individual	National-2nd	Provincial	2	3	4	5	4	3	5	3	3	4	4	3	5	3	4	4	5	5	5	1	2	1	2	2	2	3.625	3.6666666666666665	4.6	1.6666666666666667
473	23	7.6	Male	Individual	National-2nd	Provincial	2	3	2	3	2	3	3	3	2	2	1	3	3	1	4	3	3	3	3	3	4	3	4	3	4	2.625	2	3.2	3.5
474	19	6.2	Male	Individual	National-2nd	Provincial	1	2	3	3	2	3	3	2	2	2	2	2	2	2	2	3	3	2	3	3	3	4	3	2	2	2.375	2	2.6	2.8333333333333335
475	18	7.4	Female	Individual	None/School	Provincial	3	4	4	3	3	4	3	4	2	2	1	1	1	1	1	1	2	1	1	3	2	3	1	3	2	3.5	1.3333333333333333	1.2	2.3333333333333335
476	23	6.9	Male	Individual	National-2nd	University	4	5	5	4	4	4	3	4	3	3	4	4	3	5	3	4	5	5	3	2	2	3	2	2	2	4.125	3.6666666666666665	4	2.1666666666666665
477	17	3	Male	Team	National-1st	University	2	1	1	1	1	1	2	1	5	4	3	4	4	2	4	4	4	3	5	4	3	2	3	4	3	1.25	3.6666666666666665	4	3.1666666666666665
478	20	7.2	Male	Individual	None/School	University	3	3	3	4	3	2	3	3	2	3	2	2	3	3	1	1	2	3	1	2	3	3	2	3	3	3	2.5	1.6	2.6666666666666665
479	20	5.2	Male	Team	National-2nd	Provincial	3	5	3	3	3	3	5	4	1	2	3	1	2	2	1	1	2	3	2	4	4	3	4	3	4	3.625	1.8333333333333333	1.8	3.6666666666666665
480	17	8.4	Male	Team	None/School	University	3	3	3	5	5	4	5	4	3	2	3	3	3	4	3	2	3	3	2	3	4	5	3	3	4	4	3	2.6	3.6666666666666665
481	23	9.7	Female	Team	National-2nd	University	2	2	4	5	4	3	4	4	4	5	4	5	5	5	2	3	2	1	2	3	4	5	4	3	3	3.5	4.666666666666667	2	3.6666666666666665
482	18	8.5	Male	Individual	National-2nd	University	3	3	2	2	3	3	3	3	3	3	2	4	3	2	2	2	4	3	3	3	4	3	3	4	3	2.75	2.8333333333333335	2.8	3.3333333333333335
483	20	4.2	Female	Team	National-2nd	Provincial	4	3	5	2	3	2	4	2	4	3	5	4	3	3	3	3	2	4	2	2	3	3	2	3	2	3.125	3.6666666666666665	2.8	2.5
484	19	12.2	Female	Team	National-2nd	University	2	2	3	4	3	3	3	4	4	3	4	3	2	3	3	3	2	2	2	3	4	4	4	4	3	3	3.1666666666666665	2.4	3.6666666666666665
485	20	4.6	Male	Team	None/School	Provincial	4	3	2	4	2	3	2	2	4	5	3	5	3	5	3	4	4	3	3	1	2	3	3	4	2	2.75	4.166666666666667	3.4	2.5
486	20	6.3	Female	Individual	None/School	University	5	5	5	4	5	5	5	5	5	5	5	5	4	5	5	4	4	4	5	3	1	3	2	1	1	4.875	4.833333333333333	4.4	1.8333333333333333
487	21	13	Male	Individual	None/School	University	1	1	1	1	1	1	1	1	3	1	3	3	1	2	4	4	3	3	3	3	3	3	2	3	3	1	2.1666666666666665	3.4	2.8333333333333335
488	17	5.3	Male	Team	National-2nd	University	5	5	4	5	3	5	4	5	5	5	3	4	5	5	3	2	2	3	2	4	2	4	4	3	4	4.5	4.5	2.4	3.5
489	19	6.5	Male	Individual	None/School	University	2	2	4	3	4	3	3	4	1	2	3	3	1	4	5	2	3	2	4	4	4	3	2	4	3	3.125	2.3333333333333335	3.2	3.3333333333333335
490	21	7.8	Male	Individual	National-1st	Provincial	5	2	4	5	4	4	3	3	2	2	2	1	1	1	2	3	1	1	1	4	5	3	4	5	4	3.75	1.5	1.6	4.166666666666667
491	18	3.9	Male	Individual	None/School	Provincial	1	1	1	1	1	1	1	1	2	1	1	3	1	1	1	2	1	2	1	5	5	5	5	5	5	1	1.5	1.4	5
492	19	7.5	Male	Individual	None/School	University	4	4	3	3	3	5	4	4	5	4	5	4	3	3	5	5	5	4	5	3	3	2	4	3	2	3.75	4	4.8	2.8333333333333335
493	20	13	Male	Team	National-2nd	University	4	4	4	5	4	4	3	3	1	1	2	1	1	3	1	1	1	2	1	4	4	4	4	4	4	3.875	1.5	1.2	4
494	16	12.1	Female	Individual	National-2nd	Provincial	5	5	5	5	5	5	5	5	4	4	3	4	5	5	3	3	4	4	3	1	1	1	1	1	1	5	4.166666666666667	3.4	1
495	22	11.3	Male	Individual	National-2nd	Provincial	1	2	2	2	1	1	2	1	4	5	4	5	3	3	4	5	4	5	5	2	1	4	3	2	3	1.5	4	4.6	2.5
496	20	9.3	Female	Team	National-1st	University	3	3	2	2	3	2	1	2	1	1	1	2	1	1	2	3	2	2	2	1	2	1	2	3	3	2.25	1.1666666666666667	2.2	2
497	16	11.7	Female	Individual	None/School	Provincial	4	3	3	4	3	2	4	3	1	3	3	2	1	3	2	2	2	2	4	3	4	5	4	3	3	3.25	2.1666666666666665	2.4	3.6666666666666665
498	18	8.5	Male	Individual	National-2nd	University	2	2	1	2	2	1	2	1	2	3	3	1	4	4	2	2	3	3	4	4	3	4	3	4	4	1.625	2.8333333333333335	2.8	3.6666666666666665
499	20	9.4	Male	Individual	None/School	University	3	2	2	3	4	3	3	2	3	3	4	3	3	3	2	2	3	3	4	4	3	3	3	3	2	2.75	3.1666666666666665	2.8	3
500	21	10.9	Male	Team	None/School	University	2	3	2	2	1	3	2	2	3	3	4	4	3	2	2	2	2	3	2	3	3	4	3	4	2	2.125	3.1666666666666665	2.2	3.1666666666666665
501	19	8.5	Female	Team	National-2nd	University	3	3	3	3	4	3	5	4	4	3	4	4	4	3	1	2	2	1	1	4	3	3	3	3	3	3.5	3.6666666666666665	1.4	3.1666666666666665
502	22	5.5	Male	Team	National-2nd	University	1	1	1	2	1	1	1	1	1	1	1	1	1	2	3	2	1	1	2	4	5	5	5	5	5	1.125	1.1666666666666667	1.8	4.833333333333333
503	22	3.4	Male	Team	National-1st	Provincial	3	2	2	3	3	2	4	3	4	1	4	3	3	4	4	3	3	3	2	3	3	4	4	4	4	2.75	3.1666666666666665	3	3.6666666666666665
504	18	8.8	Female	Individual	National-1st	University	1	2	2	2	2	3	3	2	3	2	3	2	3	3	3	2	2	2	2	2	2	1	4	2	3	2.125	2.6666666666666665	2.2	2.3333333333333335
505	20	5.5	Female	Individual	National-1st	Provincial	3	3	4	3	4	4	4	5	3	4	3	2	3	4	4	3	3	4	4	2	1	1	1	1	1	3.75	3.1666666666666665	3.6	1.1666666666666667
506	21	9.1	Male	Team	National-2nd	Provincial	4	3	2	2	3	3	3	4	3	3	3	3	3	3	3	2	3	3	2	2	2	4	3	3	2	3	3	2.6	2.6666666666666665
507	19	7.4	Male	Individual	None/School	University	2	1	1	2	1	1	2	1	2	2	3	2	1	2	1	2	3	1	2	2	2	2	2	2	2	1.375	2	1.8	2
508	23	7.2	Male	Individual	None/School	University	1	1	1	1	1	1	1	1	1	1	2	1	1	1	1	1	1	1	1	5	5	5	5	5	5	1	1.1666666666666667	1	5
509	23	11.5	Female	Individual	National-2nd	Provincial	3	3	4	4	3	3	4	3	2	3	2	2	3	1	3	3	3	2	2	4	5	4	5	4	4	3.375	2.1666666666666665	2.6	4.333333333333333
510	23	8.9	Male	Team	National-2nd	University	1	1	1	2	1	1	1	1	3	2	2	2	4	3	3	2	4	2	3	4	2	2	2	3	3	1.125	2.6666666666666665	2.8	2.6666666666666665
511	19	3	Male	Individual	National-2nd	University	5	5	5	5	5	5	5	5	4	3	5	4	3	4	2	2	3	2	3	4	3	3	5	3	4	5	3.8333333333333335	2.4	3.6666666666666665
512	18	6.3	Male	Team	National-2nd	University	4	3	3	3	2	2	3	3	5	4	4	3	2	3	4	3	3	3	4	2	2	3	3	2	2	2.875	3.5	3.4	2.3333333333333335
513	18	5.7	Male	Team	National-2nd	Provincial	4	5	5	4	5	5	5	5	3	3	3	3	1	3	1	3	3	3	4	2	3	3	3	2	3	4.75	2.6666666666666665	2.8	2.6666666666666665
514	23	12.1	Male	Individual	None/School	Provincial	4	3	4	4	4	4	3	2	3	5	4	3	1	3	4	5	3	5	4	3	3	3	3	3	3	3.5	3.1666666666666665	4.2	3
515	19	4.9	Male	Team	National-1st	Provincial	3	3	3	2	3	3	2	2	5	4	3	4	5	5	3	4	2	4	3	4	3	5	4	3	3	2.625	4.333333333333333	3.2	3.6666666666666665
516	22	7.7	Male	Individual	National-2nd	University	3	4	3	3	3	5	3	4	1	3	2	2	1	2	1	2	2	1	3	3	3	3	2	4	3	3.5	1.8333333333333333	1.8	3
517	22	9.5	Female	Individual	National-2nd	Provincial	2	3	1	1	1	2	1	1	3	2	4	2	3	3	4	4	2	3	2	3	5	4	4	4	5	1.5	2.8333333333333335	3	4.166666666666667
518	22	5.7	Male	Individual	None/School	University	5	4	4	4	4	4	4	3	5	5	5	5	4	4	3	4	4	3	2	3	4	2	3	3	4	4	4.666666666666667	3.2	3.1666666666666665
519	21	6.8	Female	Individual	None/School	Provincial	4	4	5	3	4	5	5	4	5	5	5	4	4	4	5	5	5	5	5	2	1	3	2	2	2	4.25	4.5	5	2
520	16	8.4	Female	Team	National-2nd	University	4	4	3	4	3	3	3	4	3	2	1	2	3	2	3	3	3	2	2	3	2	2	2	2	3	3.5	2.1666666666666665	2.6	2.3333333333333335
521	16	7.7	Male	Individual	National-2nd	Provincial	4	3	4	5	3	4	3	5	4	3	3	3	2	3	5	4	5	4	5	3	4	4	3	2	3	3.875	3	4.6	3.1666666666666665
522	19	5.2	Male	Individual	National-2nd	University	4	5	4	5	5	5	5	5	1	1	1	1	1	1	1	1	1	1	1	5	5	3	5	5	5	4.75	1	1	4.666666666666667
523	19	6.6	Male	Team	None/School	University	3	3	2	3	3	3	2	3	2	2	1	1	2	2	5	3	3	5	5	3	4	5	4	5	4	2.75	1.6666666666666667	4.2	4.166666666666667
524	22	3.5	Female	Team	None/School	Provincial	3	3	4	5	3	4	5	3	4	5	5	5	5	5	4	4	5	3	5	4	3	4	3	4	4	3.75	4.833333333333333	4.2	3.6666666666666665
525	19	3	Female	Team	National-1st	Provincial	4	4	2	3	3	2	3	2	4	3	3	4	3	2	5	5	3	4	4	2	2	1	2	1	2	2.875	3.1666666666666665	4.2	1.6666666666666667
526	19	10.5	Male	Individual	National-2nd	University	3	3	3	3	2	2	3	3	1	1	1	2	3	1	3	2	2	3	2	4	4	4	5	4	3	2.75	1.5	2.4	4
527	22	5	Male	Individual	None/School	University	2	3	3	2	3	2	2	2	3	3	3	3	4	3	3	1	3	4	3	5	5	4	3	4	5	2.375	3.1666666666666665	2.8	4.333333333333333
528	19	3	Male	Team	National-2nd	University	1	1	2	1	1	2	1	2	2	2	3	3	3	1	2	1	2	4	1	5	4	4	4	3	5	1.375	2.3333333333333335	2	4.166666666666667
529	20	13	Male	Individual	National-2nd	University	2	3	2	2	3	4	4	3	2	3	1	1	3	3	1	3	1	1	1	5	5	5	5	5	5	2.875	2.1666666666666665	1.4	5
530	20	13	Female	Team	National-2nd	University	5	5	5	5	5	5	5	5	4	3	5	4	5	5	3	2	4	3	3	5	4	4	5	4	4	5	4.333333333333333	3	4.333333333333333
531	19	5.2	Male	Individual	National-2nd	University	2	3	3	3	3	3	3	4	1	2	2	2	3	2	4	3	4	4	4	2	2	3	3	5	3	3	2	3.8	3
532	21	6.6	Male	Team	National-1st	Provincial	2	2	3	4	2	3	3	4	3	2	2	4	2	3	2	1	2	2	2	3	4	5	3	4	4	2.875	2.6666666666666665	1.8	3.8333333333333335
533	22	8.7	Female	Individual	None/School	University	1	1	2	1	1	2	2	1	3	3	3	3	2	3	2	3	3	4	2	3	3	2	1	2	2	1.375	2.8333333333333335	2.8	2.1666666666666665
534	21	7.9	Female	Team	National-2nd	University	2	2	1	2	3	1	1	2	2	1	2	2	3	2	2	2	3	2	1	5	5	5	5	5	5	1.75	2	2	5
535	23	5.6	Male	Team	National-2nd	University	3	3	4	1	3	4	2	2	1	3	4	1	3	2	4	3	2	2	4	2	2	2	2	2	2	2.75	2.3333333333333335	3	2
536	19	7.7	Female	Individual	National-2nd	University	5	4	3	1	3	3	4	4	3	2	3	3	2	2	4	1	2	2	3	3	3	2	2	3	2	3.375	2.5	2.4	2.5
537	20	11	Male	Team	National-1st	University	2	1	2	3	2	2	1	3	4	5	5	5	5	5	5	4	4	5	5	3	2	1	2	1	1	2	4.833333333333333	4.6	1.6666666666666667
538	21	3.7	Male	Individual	None/School	Provincial	5	3	3	3	2	3	3	3	5	4	3	5	5	4	3	4	5	3	3	1	2	1	2	2	2	3.125	4.333333333333333	3.6	1.6666666666666667
539	22	9.9	Female	Individual	National-2nd	Provincial	2	1	1	1	1	1	1	1	4	3	1	1	3	3	2	4	4	1	3	5	4	4	5	5	4	1.125	2.5	2.8	4.5
540	21	8	Female	Individual	National-2nd	University	2	2	1	1	1	2	1	2	2	1	1	1	2	1	3	2	4	1	3	4	5	5	5	5	5	1.5	1.3333333333333333	2.6	4.833333333333333
541	17	8.4	Male	Individual	None/School	University	4	1	1	3	2	2	2	2	1	1	2	2	2	2	5	4	3	3	3	1	1	1	1	1	1	2.125	1.6666666666666667	3.6	1
542	18	5.1	Male	Individual	None/School	University	3	4	4	4	4	5	4	4	3	4	5	5	4	3	5	4	5	5	5	1	1	1	2	2	1	4	4	4.8	1.3333333333333333
543	21	5.8	Male	Individual	None/School	University	1	1	1	2	2	3	1	1	1	2	1	2	1	3	2	2	2	3	3	4	5	4	5	5	5	1.5	1.6666666666666667	2.4	4.666666666666667
544	22	7.5	Female	Individual	National-1st	University	1	1	1	1	1	1	1	1	1	1	1	1	1	2	2	3	1	1	1	5	5	5	5	5	5	1	1.1666666666666667	1.6	5
545	19	10	Male	Individual	None/School	University	3	4	4	3	3	4	3	3	5	4	4	3	3	4	4	3	3	5	3	2	1	2	2	2	3	3.375	3.8333333333333335	3.6	2
546	24	11.1	Male	Team	National-1st	Provincial	3	5	3	3	4	4	4	4	3	4	5	4	4	3	3	2	2	3	2	3	2	2	1	1	1	3.75	3.8333333333333335	2.4	1.6666666666666667
547	22	4.4	Female	Team	National-1st	University	3	3	4	2	3	2	3	3	5	4	5	5	4	5	4	3	3	3	3	2	3	3	3	3	3	2.875	4.666666666666667	3.2	2.8333333333333335
548	21	8	Male	Individual	National-1st	Provincial	4	3	4	4	3	3	3	4	4	3	2	2	2	3	3	2	2	3	2	3	4	3	3	3	2	3.5	2.6666666666666665	2.4	3
549	20	11.1	Male	Individual	National-2nd	University	3	2	2	2	3	3	1	3	1	1	1	1	2	1	4	2	3	2	3	3	4	3	3	3	3	2.375	1.1666666666666667	2.8	3.1666666666666665
550	22	10	Female	Team	National-1st	Provincial	3	3	2	3	2	4	3	4	3	2	2	2	3	3	2	2	2	2	2	2	2	3	3	3	3	3	2.5	2	2.6666666666666665
551	22	9.7	Male	Individual	None/School	University	2	2	1	3	1	1	1	2	1	1	3	1	1	1	1	1	1	1	1	4	5	4	4	5	5	1.625	1.3333333333333333	1	4.5
552	21	6.7	Female	Team	National-2nd	Provincial	1	1	1	1	1	1	1	1	1	1	1	1	1	1	1	2	2	1	1	4	5	5	4	5	4	1	1	1.4	4.5
553	19	8.7	Female	Team	None/School	Provincial	4	3	2	1	2	2	3	2	3	4	2	4	3	3	2	2	3	2	2	5	4	4	4	5	5	2.375	3.1666666666666665	2.2	4.5
554	20	8.8	Female	Team	National-1st	Provincial	3	4	3	5	5	4	5	4	1	3	3	1	3	2	2	3	3	4	4	3	2	2	2	2	3	4.125	2.1666666666666665	3.2	2.3333333333333335
555	16	4.7	Male	Individual	None/School	University	3	4	4	3	3	2	4	2	4	3	5	4	3	5	3	5	4	3	3	3	3	4	3	3	3	3.125	4	3.6	3.1666666666666665
556	22	3	Male	Individual	National-2nd	University	3	3	1	3	3	2	3	2	4	3	1	4	4	4	4	3	3	4	5	2	2	2	3	3	3	2.5	3.3333333333333335	3.8	2.5
557	18	6.2	Male	Individual	None/School	University	3	3	3	2	3	2	2	4	1	1	1	1	1	2	1	1	2	1	1	2	3	3	3	2	2	2.75	1.1666666666666667	1.2	2.5
558	19	9.5	Male	Team	National-2nd	University	1	1	1	2	1	1	3	2	2	2	3	2	3	2	3	2	2	1	1	5	5	5	5	5	5	1.5	2.3333333333333335	1.8	5
559	21	4.8	Male	Team	None/School	Provincial	4	2	3	4	2	4	3	3	2	1	1	1	2	2	4	4	4	3	3	4	3	1	2	2	3	3.125	1.5	3.6	2.5
560	18	4.5	Female	Individual	None/School	University	5	5	5	5	4	5	5	4	2	4	1	3	4	3	2	3	3	4	2	3	2	2	2	3	3	4.75	2.8333333333333335	2.8	2.5
561	23	10.9	Male	Individual	National-2nd	University	4	4	4	3	4	4	4	4	4	4	2	4	5	5	5	4	5	5	4	2	1	2	1	1	1	3.875	4	4.6	1.3333333333333333
562	19	7.1	Male	Individual	None/School	Provincial	2	1	2	2	2	2	2	2	1	3	4	2	1	3	4	5	3	5	3	4	2	2	3	2	3	1.875	2.3333333333333335	4	2.6666666666666665
563	18	11.8	Female	Individual	National-1st	University	4	3	4	2	3	4	3	3	3	2	4	4	3	4	3	2	3	3	4	3	3	4	3	3	3	3.25	3.3333333333333335	3	3.1666666666666665
564	22	9.8	Male	Team	None/School	University	5	4	4	5	3	3	4	4	4	3	4	3	2	2	2	1	2	1	3	4	5	3	4	4	5	4	3	1.8	4.166666666666667
565	21	12	Female	Individual	National-2nd	University	2	3	3	3	4	3	3	3	1	1	1	1	1	1	1	1	1	1	1	5	3	3	4	5	4	3	1	1	4
566	22	6.5	Female	Team	National-2nd	University	1	2	1	1	1	2	2	2	4	4	5	5	3	5	4	3	5	4	4	3	4	3	4	3	3	1.5	4.333333333333333	4	3.3333333333333335
567	24	3	Male	Team	National-2nd	University	3	1	2	2	1	2	2	1	1	4	3	3	3	3	3	2	2	2	2	3	3	3	4	3	4	1.75	2.8333333333333335	2.2	3.3333333333333335
568	21	12.9	Female	Individual	National-1st	University	3	4	3	3	4	3	3	2	4	3	4	3	2	3	4	3	3	3	5	2	3	2	3	2	2	3.125	3.1666666666666665	3.6	2.3333333333333335
569	21	3	Male	Individual	None/School	Provincial	5	3	3	4	5	5	4	3	4	3	4	5	3	5	4	5	5	3	4	2	3	2	3	4	2	4	4	4.2	2.6666666666666665
570	20	5.8	Male	Individual	None/School	Provincial	2	3	2	2	1	4	2	1	2	3	3	3	3	2	4	4	5	4	3	2	1	4	3	2	2	2.125	2.6666666666666665	4	2.3333333333333335
571	21	8.5	Female	Individual	None/School	Provincial	3	3	4	2	2	3	2	2	4	2	4	4	4	4	3	3	4	3	2	1	3	1	1	1	1	2.625	3.6666666666666665	3	1.3333333333333333
572	23	10.6	Male	Individual	National-2nd	University	4	1	2	4	4	2	3	4	3	3	3	4	3	4	4	5	4	3	3	3	3	4	3	3	3	3	3.3333333333333335	3.8	3.1666666666666665
573	22	4.6	Female	Team	None/School	Provincial	3	3	3	5	3	3	3	3	1	4	4	3	3	3	4	4	3	3	4	2	1	1	2	1	2	3.25	3	3.6	1.5
574	17	9.4	Female	Individual	None/School	Provincial	5	5	5	5	5	5	5	5	4	5	5	5	5	5	4	5	4	5	2	3	1	2	1	1	2	5	4.833333333333333	4	1.6666666666666667
575	20	5.5	Male	Team	National-2nd	University	1	1	1	1	1	1	1	1	3	1	2	3	2	1	4	2	3	3	2	2	2	1	2	3	2	1	2	2.8	2
576	17	5.1	Male	Individual	National-2nd	University	2	2	1	3	2	3	3	2	4	3	3	2	2	2	5	4	4	4	3	4	5	4	3	4	3	2.25	2.6666666666666665	4	3.8333333333333335
577	19	3	Female	Team	National-2nd	University	2	3	1	1	2	2	1	2	2	3	3	3	4	2	4	3	3	3	3	4	4	4	3	3	4	1.75	2.8333333333333335	3.2	3.6666666666666665
578	19	7.7	Male	Individual	National-1st	University	2	3	1	1	2	2	1	2	4	2	4	3	5	4	3	3	4	4	5	3	3	3	2	2	2	1.75	3.6666666666666665	3.8	2.5
579	20	6.3	Male	Team	None/School	University	2	1	3	2	2	2	1	1	5	5	5	3	5	5	5	5	5	5	5	2	3	3	3	2	3	1.75	4.666666666666667	5	2.6666666666666665
580	23	8.7	Male	Team	None/School	University	3	2	2	3	5	2	2	3	4	5	3	5	5	2	5	4	5	4	4	3	4	3	2	3	4	2.75	4	4.4	3.1666666666666665
581	24	5.3	Male	Team	None/School	Provincial	2	3	2	4	2	3	2	3	3	1	2	1	2	3	3	2	3	3	4	2	2	2	2	3	2	2.625	2	3	2.1666666666666665
582	20	4.5	Female	Team	National-2nd	University	5	3	5	5	5	5	5	5	3	4	3	3	5	3	4	4	4	4	5	2	4	4	3	2	4	4.75	3.5	4.2	3.1666666666666665
583	20	11.2	Female	Team	National-2nd	Provincial	3	3	3	5	3	4	5	4	5	4	5	5	4	4	2	4	4	5	4	1	1	1	1	1	1	3.75	4.5	3.8	1
584	18	9.1	Female	Individual	National-2nd	Provincial	5	4	4	3	4	4	4	4	4	5	5	5	5	5	4	5	5	4	5	2	1	2	1	1	1	4	4.833333333333333	4.6	1.3333333333333333
585	21	8.1	Female	Team	National-2nd	University	3	3	2	2	3	3	2	3	1	3	4	3	5	3	3	4	4	4	3	3	3	3	2	3	3	2.625	3.1666666666666665	3.6	2.8333333333333335
586	22	8.5	Female	Team	National-2nd	University	1	2	1	1	3	1	2	2	2	3	2	1	1	1	1	1	1	1	1	5	5	5	5	5	5	1.625	1.6666666666666667	1	5
587	19	3	Female	Individual	None/School	University	4	5	4	5	5	3	4	5	5	5	4	5	4	5	5	3	5	5	5	1	1	1	1	1	1	4.375	4.666666666666667	4.6	1
588	18	10.1	Female	Individual	National-2nd	University	4	3	3	2	4	3	4	3	4	3	3	1	3	3	4	3	3	4	4	3	3	2	3	1	2	3.25	2.8333333333333335	3.6	2.3333333333333335
589	18	7.3	Male	Team	None/School	University	3	2	3	2	3	2	3	2	3	3	5	3	5	5	1	1	1	3	2	4	4	3	4	3	4	2.5	4	1.6	3.6666666666666665
590	21	10.4	Male	Individual	National-2nd	Provincial	1	1	1	2	1	1	1	2	2	4	3	3	2	4	3	3	2	1	2	4	4	4	3	4	4	1.25	3	2.2	3.8333333333333335
591	20	5.3	Female	Team	None/School	University	1	1	1	2	1	1	1	2	3	1	1	1	2	1	5	5	5	5	5	2	4	2	3	4	3	1.25	1.5	5	3
592	21	6.6	Male	Individual	None/School	University	4	5	4	5	3	3	5	4	1	3	2	2	2	3	4	5	5	4	3	1	1	1	1	1	1	4.125	2.1666666666666665	4.2	1
593	17	6.9	Female	Team	National-2nd	University	5	5	5	4	4	3	3	4	4	3	3	3	3	2	1	2	2	3	4	2	3	1	3	3	3	4.125	3	2.4	2.5
594	21	7.1	Male	Individual	National-2nd	Provincial	5	5	4	3	4	5	4	4	3	4	4	5	5	4	2	3	3	4	2	1	2	1	2	2	1	4.25	4.166666666666667	2.8	1.5
595	20	11.2	Female	Team	National-1st	Provincial	5	5	5	5	5	5	3	4	4	5	4	2	4	3	3	3	3	3	2	1	1	1	1	2	1	4.625	3.6666666666666665	2.8	1.1666666666666667
596	20	6.6	Female	Team	National-1st	University	4	3	4	4	5	5	4	4	3	2	3	2	3	3	2	2	1	1	1	5	3	4	5	4	5	4.125	2.6666666666666665	1.4	4.333333333333333
597	19	8.6	Female	Team	National-1st	University	1	1	1	1	1	1	1	1	1	1	2	1	1	1	4	4	5	4	2	4	5	5	5	5	5	1	1.1666666666666667	3.8	4.833333333333333
598	20	3	Female	Team	National-2nd	University	2	3	3	2	3	4	3	3	4	3	5	3	4	3	3	3	3	3	5	1	2	2	2	2	2	2.875	3.6666666666666665	3.4	1.8333333333333333
599	18	3.8	Female	Individual	National-1st	University	3	4	2	3	2	4	3	3	1	3	3	2	2	2	5	3	3	5	5	3	1	1	3	3	2	3	2.1666666666666665	4.2	2.1666666666666665
600	20	5.7	Male	Team	None/School	Provincial	2	2	3	3	2	2	3	3	4	4	2	4	3	4	4	4	4	3	3	2	1	3	3	2	3	2.5	3.5	3.6	2.3333333333333335
601	20	5.6	Female	Individual	National-2nd	University	2	1	3	1	1	2	2	1	3	2	2	2	2	2	2	1	3	3	4	1	1	2	3	2	2	1.625	2.1666666666666665	2.6	1.8333333333333333
602	21	13	Male	Team	None/School	University	5	5	5	5	5	5	5	5	3	3	3	3	4	3	2	2	2	2	1	3	2	3	3	3	3	5	3.1666666666666665	1.8	2.8333333333333335
603	19	5.9	Female	Individual	National-1st	University	5	5	5	3	4	5	5	3	3	4	3	4	4	3	3	3	3	1	3	2	4	5	4	4	5	4.375	3.5	2.6	4
604	17	6.3	Female	Team	National-2nd	Provincial	1	1	1	1	1	2	3	2	1	1	1	1	1	1	3	1	1	2	3	4	4	4	5	4	4	1.5	1	2	4.166666666666667
605	23	11.5	Male	Individual	None/School	University	2	5	5	2	3	3	2	3	5	3	4	4	2	3	2	4	4	3	2	2	4	5	3	3	3	3.125	3.5	3	3.3333333333333335
606	18	7.3	Female	Individual	National-2nd	University	2	2	2	3	2	2	2	2	2	2	1	3	3	3	3	2	2	2	2	1	4	3	2	2	3	2.125	2.3333333333333335	2.2	2.5
607	19	12	Male	Team	National-1st	Provincial	4	3	3	5	4	3	3	3	3	3	2	3	4	3	3	3	4	3	4	2	1	1	1	2	1	3.5	3	3.4	1.3333333333333333
608	20	7.8	Male	Individual	National-2nd	University	4	3	4	4	4	3	3	3	3	2	2	3	3	2	4	4	4	5	4	1	2	3	2	2	1	3.5	2.5	4.2	1.8333333333333333
609	19	6.6	Male	Team	None/School	University	1	1	2	1	1	1	1	1	1	1	2	2	2	2	2	2	2	2	2	5	5	4	4	3	4	1.125	1.6666666666666667	2	4.166666666666667
610	21	3.5	Female	Individual	None/School	Provincial	1	1	1	2	1	1	3	1	4	3	3	2	3	2	1	3	2	3	2	4	5	4	4	4	4	1.375	2.8333333333333335	2.2	4.166666666666667
611	20	11.5	Female	Team	National-2nd	University	1	1	1	1	1	1	1	1	1	1	1	1	1	1	2	1	2	2	2	3	4	3	5	4	5	1	1	1.8	4
612	22	12.2	Female	Team	National-2nd	University	4	4	3	3	4	3	4	3	4	3	4	2	5	3	3	3	4	3	4	3	4	3	4	4	4	3.5	3.5	3.4	3.6666666666666665
613	23	7.7	Female	Team	National-1st	University	4	3	4	2	4	5	2	4	5	4	3	5	4	5	5	4	5	4	3	2	1	1	1	1	1	3.5	4.333333333333333	4.2	1.1666666666666667
614	24	7.2	Male	Individual	None/School	University	3	2	3	4	3	3	3	3	4	4	4	4	4	4	3	5	5	4	4	3	1	2	2	2	1	3	4	4.2	1.8333333333333333
615	23	5.2	Male	Individual	National-2nd	Provincial	1	3	4	3	2	3	3	3	4	4	4	3	4	3	3	3	3	4	4	3	2	1	2	2	4	2.75	3.6666666666666665	3.4	2.3333333333333335
616	20	10.4	Male	Individual	National-1st	University	3	4	3	3	3	4	4	5	4	4	5	4	3	4	3	3	5	4	5	1	1	1	1	1	1	3.625	4	4	1
617	22	5.6	Male	Team	National-1st	Provincial	2	2	3	1	3	3	3	1	1	1	1	1	1	1	2	4	3	3	3	3	4	3	5	5	3	2.25	1	3	3.8333333333333335
618	21	13	Female	Individual	National-1st	Provincial	5	2	3	2	2	2	3	3	2	3	2	1	2	2	2	2	2	3	2	3	3	2	4	4	3	2.75	2	2.2	3.1666666666666665
619	19	8	Female	Team	National-2nd	Provincial	4	4	3	4	4	4	3	3	2	2	1	1	2	1	3	4	4	4	2	2	4	3	4	5	3	3.625	1.5	3.4	3.5
620	21	10.5	Male	Individual	None/School	University	5	5	5	4	4	4	4	4	5	5	4	5	4	4	4	3	5	4	5	1	2	1	1	1	1	4.375	4.5	4.2	1.1666666666666667
621	22	3	Male	Individual	National-2nd	University	3	5	3	3	3	2	3	4	4	5	4	5	3	3	4	4	3	4	5	2	3	3	3	4	3	3.25	4	4	3
622	21	8.7	Male	Team	None/School	University	4	5	3	4	4	4	5	5	4	4	3	5	3	4	4	4	4	4	3	3	4	3	4	4	3	4.25	3.8333333333333335	3.8	3.5
623	23	6.3	Male	Individual	None/School	University	2	3	3	3	3	4	5	2	4	3	5	5	4	4	2	4	2	3	2	5	4	3	3	5	3	3.125	4.166666666666667	2.6	3.8333333333333335
624	17	7.1	Male	Team	National-2nd	University	1	1	1	1	1	1	1	1	3	4	2	2	2	3	2	3	4	4	4	2	3	1	1	1	2	1	2.6666666666666665	3.4	1.6666666666666667
625	19	5.3	Female	Team	National-1st	University	5	4	4	4	4	5	5	5	3	3	5	3	4	2	5	3	5	5	5	2	2	3	1	1	2	4.5	3.3333333333333335	4.6	1.8333333333333333
626	19	6.6	Female	Individual	None/School	University	2	2	1	1	2	2	1	1	1	3	2	3	1	3	4	3	4	4	3	3	3	2	2	2	2	1.5	2.1666666666666665	3.6	2.3333333333333335
627	19	3.9	Male	Individual	None/School	University	1	2	2	2	1	2	4	1	2	2	2	1	1	2	1	1	1	1	1	4	4	4	3	5	5	1.875	1.6666666666666667	1	4.166666666666667
628	20	6.3	Male	Individual	None/School	Provincial	3	4	3	4	4	3	3	4	3	3	2	3	1	2	3	4	2	3	3	4	3	5	3	4	5	3.5	2.3333333333333335	3	4
629	17	4.2	Male	Individual	National-1st	Provincial	1	1	1	1	1	1	1	1	3	2	1	1	3	3	1	1	1	1	1	5	5	5	5	5	5	1	2.1666666666666665	1	5
630	20	7.1	Male	Individual	National-2nd	University	2	1	1	2	2	1	1	1	3	2	2	2	1	1	3	3	2	2	3	5	4	5	3	4	4	1.375	1.8333333333333333	2.6	4.166666666666667
631	19	10.3	Male	Team	None/School	Provincial	4	4	5	4	5	4	5	3	5	4	3	4	4	5	2	3	3	3	4	1	3	2	2	2	2	4.25	4.166666666666667	3	2
632	20	6.1	Female	Individual	National-1st	University	1	1	2	2	2	1	2	2	1	2	2	1	2	3	1	2	1	2	1	4	4	5	5	4	5	1.625	1.8333333333333333	1.4	4.5
633	19	6.3	Male	Individual	None/School	University	5	5	4	4	4	3	3	3	3	4	5	4	3	3	4	4	5	5	4	4	3	3	3	3	2	3.875	3.6666666666666665	4.4	3
634	21	12.3	Female	Team	National-2nd	University	3	4	3	3	3	3	4	5	3	3	2	3	3	2	3	2	2	2	3	2	3	2	3	3	2	3.5	2.6666666666666665	2.4	2.5
635	23	10.6	Male	Individual	National-2nd	University	3	3	3	3	3	5	2	4	3	3	5	4	3	4	4	3	5	4	4	2	2	4	3	4	3	3.25	3.6666666666666665	4	3
636	19	3.9	Male	Individual	National-2nd	Provincial	2	1	2	3	2	2	3	1	2	4	4	3	4	3	2	4	3	3	1	3	4	5	5	5	3	2	3.3333333333333335	2.6	4.166666666666667
637	22	4.5	Male	Individual	None/School	Provincial	2	1	1	1	1	1	1	1	1	1	2	1	1	1	1	1	1	2	1	5	5	5	5	5	5	1.125	1.1666666666666667	1.2	5
638	19	7.6	Female	Team	None/School	University	3	1	2	3	2	1	2	1	1	1	1	1	1	2	1	1	1	1	2	5	5	5	5	5	4	1.875	1.1666666666666667	1.2	4.833333333333333
639	19	11.8	Female	Team	None/School	University	3	3	2	4	4	2	2	3	1	2	2	2	3	1	3	3	2	2	3	5	4	4	4	4	5	2.875	1.8333333333333333	2.6	4.333333333333333
640	18	7.8	Male	Team	National-2nd	Provincial	3	4	3	4	3	3	3	3	4	3	5	3	3	4	3	4	4	4	4	2	1	1	2	1	2	3.25	3.6666666666666665	3.8	1.5
641	22	12.1	Female	Individual	None/School	University	2	3	3	2	2	4	2	2	3	5	4	4	4	3	5	5	5	5	4	1	2	3	1	2	1	2.5	3.8333333333333335	4.8	1.6666666666666667
642	16	3	Female	Team	National-2nd	University	2	3	3	2	2	2	3	2	3	3	2	2	1	3	3	3	3	1	2	4	3	4	4	5	4	2.375	2.3333333333333335	2.4	4
643	20	6.6	Male	Team	National-2nd	Provincial	4	4	5	5	5	5	5	5	3	3	4	3	3	3	5	3	3	3	3	2	2	1	2	3	3	4.75	3.1666666666666665	3.4	2.1666666666666665
644	17	6.1	Female	Team	National-2nd	University	2	3	2	3	3	2	2	3	3	2	3	2	4	2	2	3	2	3	1	3	2	4	3	3	2	2.5	2.6666666666666665	2.2	2.8333333333333335
645	20	5.8	Male	Team	National-2nd	Provincial	5	4	3	4	4	3	2	3	3	3	2	3	2	4	3	3	3	2	2	2	4	4	3	3	3	3.5	2.8333333333333335	2.6	3.1666666666666665
646	17	10.4	Male	Team	None/School	University	4	3	3	3	3	4	3	3	3	3	1	3	4	2	1	2	1	1	1	3	4	3	4	5	4	3.25	2.6666666666666665	1.2	3.8333333333333335
647	20	7.4	Female	Team	National-2nd	Provincial	4	4	4	4	2	3	3	4	5	3	3	2	3	3	1	1	3	3	2	3	5	5	4	3	4	3.5	3.1666666666666665	2	4
648	21	4.3	Female	Individual	National-1st	University	3	3	3	4	4	3	5	3	2	2	3	3	3	3	1	3	2	2	1	5	4	5	5	5	4	3.5	2.6666666666666665	1.8	4.666666666666667
649	19	3.8	Female	Individual	National-2nd	University	5	3	2	4	3	4	3	4	5	4	4	5	5	5	5	5	5	5	5	1	1	1	3	1	1	3.5	4.666666666666667	5	1.3333333333333333
650	19	6.3	Female	Individual	None/School	University	5	4	4	4	4	3	3	3	4	4	3	3	3	4	3	4	3	3	3	1	3	3	2	2	4	3.75	3.5	3.2	2.5
651	19	6.4	Female	Individual	National-1st	University	2	2	2	2	1	2	2	2	3	5	3	5	4	5	5	5	5	5	5	3	3	3	3	3	3	1.875	4.166666666666667	5	3
652	20	3	Male	Team	National-2nd	University	4	3	4	2	5	3	4	4	3	2	3	3	2	3	1	3	2	2	3	4	1	5	3	4	4	3.625	2.6666666666666665	2.2	3.5
653	21	5.1	Female	Team	National-2nd	University	1	1	1	1	1	1	1	1	2	1	2	2	1	1	2	2	1	1	1	4	4	3	3	4	3	1	1.5	1.4	3.5
654	17	5.7	Female	Team	None/School	University	5	5	5	5	5	5	5	5	5	5	5	5	5	5	2	3	3	1	2	1	1	3	2	3	1	5	5	2.2	1.8333333333333333
655	21	8	Male	Individual	None/School	University	4	4	4	5	4	5	5	5	5	5	4	5	5	5	5	4	3	5	5	2	2	1	1	2	1	4.5	4.833333333333333	4.4	1.5
656	18	8.3	Male	Individual	National-2nd	University	3	3	3	2	3	3	2	3	4	5	3	4	3	3	3	4	4	3	3	4	5	5	5	5	4	2.75	3.6666666666666665	3.4	4.666666666666667
657	18	7.9	Female	Team	National-2nd	University	3	2	3	4	3	2	3	3	3	3	3	5	5	3	4	2	4	3	5	3	3	4	3	4	4	2.875	3.6666666666666665	3.6	3.5
658	19	3.7	Male	Individual	National-2nd	Provincial	4	4	5	5	5	5	5	5	3	2	4	3	2	2	3	1	2	1	3	2	3	4	3	3	2	4.75	2.6666666666666665	2	2.8333333333333335
659	19	6.9	Male	Team	National-1st	Provincial	3	2	3	3	2	2	3	4	3	3	3	4	4	4	3	5	4	4	3	2	4	3	3	3	3	2.75	3.5	3.8	3
660	21	9.1	Female	Individual	National-1st	University	1	2	2	2	2	1	1	1	2	2	1	3	3	2	4	3	1	1	2	4	4	4	3	4	3	1.5	2.1666666666666665	2.2	3.6666666666666665
661	16	7	Male	Individual	None/School	Provincial	1	2	1	1	2	2	2	1	5	5	5	3	5	5	5	5	5	5	5	3	1	2	3	1	1	1.5	4.666666666666667	5	1.8333333333333333
662	19	5.1	Male	Team	National-2nd	University	3	3	2	4	3	3	3	3	3	3	5	3	4	4	5	4	3	2	4	3	5	5	3	4	4	3	3.6666666666666665	3.6	4
663	16	11.8	Female	Team	National-2nd	University	2	1	2	1	1	1	1	1	3	2	1	2	2	3	5	4	3	3	3	4	5	5	5	4	4	1.25	2.1666666666666665	3.6	4.5
664	20	4.6	Male	Team	National-2nd	University	3	3	4	3	3	2	4	3	3	1	2	1	2	2	3	3	3	2	1	3	3	5	1	3	4	3.125	1.8333333333333333	2.4	3.1666666666666665
665	21	3	Male	Team	None/School	University	1	1	2	2	1	2	1	2	3	4	4	3	1	2	3	3	2	3	2	3	4	4	5	5	3	1.5	2.8333333333333335	2.6	4
666	21	6.5	Female	Team	National-2nd	University	3	2	3	2	2	2	2	2	2	4	5	3	3	2	2	1	1	1	2	3	3	4	4	3	4	2.25	3.1666666666666665	1.4	3.5
667	20	6.8	Male	Individual	None/School	University	1	2	2	3	3	2	3	3	2	3	1	3	2	4	4	3	2	4	4	5	5	4	3	4	4	2.375	2.5	3.4	4.166666666666667
668	17	6.2	Female	Individual	None/School	Provincial	1	2	3	3	2	3	2	4	3	4	3	4	4	4	4	4	5	5	2	4	5	3	4	4	4	2.5	3.6666666666666665	4	4
669	19	5.5	Male	Team	None/School	Provincial	3	3	3	1	3	2	4	3	3	1	3	3	3	2	3	5	3	5	4	1	1	1	1	1	1	2.75	2.5	4	1
670	20	5.7	Female	Team	National-2nd	Provincial	5	5	5	5	5	5	5	5	5	5	5	5	5	5	5	5	5	5	5	1	1	1	1	2	1	5	5	5	1.1666666666666667
671	18	7.2	Male	Team	None/School	University	5	4	4	2	4	3	4	3	3	3	4	3	2	2	1	1	1	1	1	4	4	5	3	4	4	3.625	2.8333333333333335	1	4
672	21	9.6	Male	Individual	National-2nd	Provincial	5	5	5	5	5	5	5	5	5	5	5	5	5	5	4	5	5	5	4	1	1	1	1	1	1	5	5	4.6	1
673	20	6.9	Male	Individual	National-2nd	University	2	2	3	2	2	1	2	2	3	2	1	2	1	2	2	2	2	2	3	4	4	3	3	4	3	2	1.8333333333333333	2.2	3.5
674	20	3.5	Male	Team	National-2nd	Provincial	1	1	3	1	2	1	1	2	2	2	2	1	2	1	3	3	4	4	4	2	3	2	2	3	3	1.5	1.6666666666666667	3.6	2.5
675	21	10.3	Male	Team	None/School	University	3	3	3	2	3	2	5	2	1	2	3	2	3	2	3	3	1	2	1	5	4	5	4	4	5	2.875	2.1666666666666665	2	4.5
676	18	7.9	Male	Team	National-1st	University	4	3	3	2	3	2	1	2	3	2	2	2	2	2	3	4	3	3	3	2	2	2	3	3	3	2.5	2.1666666666666665	3.2	2.5
677	17	4.5	Male	Team	National-2nd	Provincial	1	3	2	2	2	3	1	1	3	3	4	3	2	3	3	1	4	4	2	3	4	5	3	3	3	1.875	3	2.8	3.5
678	20	5.7	Female	Team	None/School	Provincial	5	4	4	3	5	4	4	4	4	4	4	1	3	3	1	3	3	3	3	2	2	2	2	2	3	4.125	3.1666666666666665	2.6	2.1666666666666665
679	19	9.9	Female	Team	National-2nd	University	3	3	4	5	4	4	4	4	2	3	4	3	4	4	1	3	2	2	2	5	5	5	5	5	5	3.875	3.3333333333333335	2	5
680	19	5.6	Male	Team	None/School	University	3	4	4	3	4	4	3	4	2	3	2	2	2	1	2	3	1	2	1	2	3	2	2	3	2	3.625	2	1.8	2.3333333333333335
681	21	4.9	Female	Individual	National-2nd	University	4	5	4	5	3	3	4	5	5	5	5	5	4	4	5	5	5	5	5	2	1	3	2	2	2	4.125	4.666666666666667	5	2
682	23	3.1	Female	Individual	National-2nd	University	4	4	3	4	3	4	4	5	4	5	4	3	4	4	2	2	4	5	2	2	2	1	2	2	1	3.875	4	3	1.6666666666666667
683	20	11.3	Female	Team	None/School	University	5	3	4	2	3	2	2	3	2	3	2	3	4	3	5	5	5	5	5	1	2	2	2	1	2	3	2.8333333333333335	5	1.6666666666666667
684	19	3.9	Male	Team	None/School	Provincial	2	1	2	3	2	1	3	1	3	4	3	3	4	2	5	5	5	5	5	1	2	2	2	2	2	1.875	3.1666666666666665	5	1.8333333333333333
685	19	9.2	Female	Team	National-2nd	University	1	1	1	1	1	1	1	1	1	3	3	3	2	3	2	2	2	2	3	4	5	4	3	4	3	1	2.5	2.2	3.8333333333333335
686	19	3.7	Female	Individual	None/School	Provincial	1	1	1	2	1	1	2	1	1	3	2	1	1	1	1	1	1	1	1	4	4	4	3	5	4	1.25	1.5	1	4
687	19	10.1	Male	Team	National-2nd	Provincial	4	4	4	3	5	4	5	5	5	5	5	5	4	5	4	4	5	5	4	3	3	4	3	3	3	4.25	4.833333333333333	4.4	3.1666666666666665
688	19	4	Male	Team	National-2nd	Provincial	1	2	3	2	3	1	2	1	2	1	1	1	2	1	1	4	2	2	2	3	5	3	4	4	4	1.875	1.3333333333333333	2.2	3.8333333333333335
689	23	6.6	Male	Individual	None/School	University	2	1	3	2	2	3	3	3	2	2	2	1	3	2	2	3	4	5	3	4	4	4	5	5	5	2.375	2	3.4	4.5
690	19	7	Male	Team	None/School	Provincial	5	5	4	4	5	4	4	4	4	5	5	5	4	5	5	3	5	5	5	3	3	4	4	2	2	4.375	4.666666666666667	4.6	3
691	21	6.5	Female	Team	National-2nd	University	3	4	3	4	5	3	3	3	3	4	3	4	5	4	3	3	2	2	2	4	3	2	4	3	3	3.5	3.8333333333333335	2.4	3.1666666666666665
692	19	6.5	Male	Individual	National-2nd	University	4	3	5	5	5	4	5	5	5	5	5	5	4	4	4	4	3	3	2	3	3	4	4	3	2	4.5	4.666666666666667	3.2	3.1666666666666665
693	19	6.7	Female	Team	None/School	Provincial	3	3	3	2	3	3	3	3	4	3	3	3	3	3	2	1	1	2	1	5	3	3	3	3	3	2.875	3.1666666666666665	1.4	3.3333333333333335
694	16	5.9	Female	Individual	None/School	Provincial	5	5	4	5	5	4	5	5	3	4	1	4	2	4	2	4	2	2	3	3	3	3	3	3	2	4.75	3	2.6	2.8333333333333335
695	22	3.8	Male	Team	National-2nd	University	2	1	1	1	2	2	1	1	2	4	4	4	4	3	3	1	1	2	1	1	1	1	2	3	2	1.375	3.5	1.6	1.6666666666666667
696	20	5.8	Male	Individual	National-2nd	University	3	3	3	2	3	1	3	2	2	2	2	1	1	2	1	2	1	1	3	5	5	5	5	5	5	2.5	1.6666666666666667	1.6	5
697	22	4.5	Male	Team	National-2nd	University	1	4	3	2	3	3	4	3	1	1	3	2	2	1	1	1	1	1	1	4	2	4	3	1	4	2.875	1.6666666666666667	1	3
698	18	4	Male	Individual	National-2nd	University	3	3	3	3	3	4	2	3	2	3	3	4	4	5	5	4	4	4	5	1	1	1	1	1	1	3	3.5	4.4	1
699	20	9.2	Male	Team	None/School	University	4	4	5	5	4	5	4	3	3	4	4	5	4	4	3	5	4	4	5	4	5	5	5	5	5	4.25	4	4.2	4.833333333333333
700	20	3.2	Female	Individual	National-2nd	Provincial	3	3	4	5	4	3	3	4	3	2	2	2	1	3	4	4	3	3	4	1	2	3	2	1	2	3.625	2.1666666666666665	3.6	1.8333333333333333
701	18	3	Female	Individual	None/School	Provincial	4	5	5	5	5	5	5	5	3	2	4	4	3	2	2	3	3	3	5	5	4	3	3	3	4	4.875	3	3.2	3.6666666666666665
702	17	4.9	Male	Individual	None/School	Provincial	1	1	1	1	1	1	1	1	2	2	3	3	2	2	5	5	4	4	5	3	3	4	4	4	2	1	2.3333333333333335	4.6	3.3333333333333335
703	22	9.3	Female	Team	National-2nd	Provincial	2	2	3	1	2	2	2	2	4	4	4	4	4	4	2	2	2	3	4	4	5	5	4	4	4	2	4	2.6	4.333333333333333
704	19	8.4	Female	Team	National-2nd	Provincial	3	3	3	4	3	4	3	4	4	3	4	3	3	4	2	3	2	4	4	4	3	5	4	5	3	3.375	3.5	3	4
705	20	3	Female	Team	National-1st	Provincial	2	2	4	2	3	3	1	2	5	5	5	5	5	5	4	4	5	5	5	4	4	2	2	3	3	2.375	5	4.6	3
706	18	7.9	Male	Individual	National-2nd	University	4	5	3	3	3	4	4	5	1	4	3	3	3	4	3	4	4	3	3	1	2	1	1	2	2	3.875	3	3.4	1.5
707	21	4	Female	Team	National-2nd	Provincial	5	5	5	5	4	5	5	4	3	4	4	5	5	5	2	3	3	3	2	5	3	3	2	4	3	4.75	4.333333333333333	2.6	3.3333333333333335
708	20	12.2	Female	Team	None/School	University	5	5	5	5	5	4	5	5	4	4	4	3	3	4	3	5	5	3	3	3	3	4	4	4	3	4.875	3.6666666666666665	3.8	3.5
709	17	8.9	Female	Team	None/School	University	1	1	2	1	1	1	1	1	2	1	2	2	3	1	1	3	3	3	3	3	2	2	2	1	2	1.125	1.8333333333333333	2.6	2
710	18	8.5	Male	Individual	None/School	Provincial	5	4	4	4	3	3	5	3	5	5	5	5	5	5	5	5	3	4	3	3	3	1	3	3	2	3.875	5	4	2.5
711	21	5.7	Male	Team	National-2nd	University	3	3	3	3	3	3	3	2	2	3	4	3	3	3	4	1	3	3	2	1	1	2	2	3	2	2.875	3	2.6	1.8333333333333333
712	20	7.1	Female	Individual	None/School	University	4	5	3	5	4	4	5	4	2	2	2	2	1	3	2	1	1	2	1	5	5	4	5	4	5	4.25	2	1.4	4.666666666666667
713	17	10.2	Female	Individual	National-2nd	University	3	3	4	3	5	4	5	5	5	3	5	3	4	3	3	4	3	3	3	1	2	2	2	2	2	4	3.8333333333333335	3.2	1.8333333333333333
714	19	5.2	Female	Individual	National-1st	Provincial	2	2	1	1	1	1	1	1	1	1	1	1	1	1	2	3	1	2	1	5	4	5	4	4	4	1.25	1	1.8	4.333333333333333
715	17	4.3	Male	Team	National-1st	University	4	4	5	2	4	3	4	3	2	4	2	2	3	2	2	1	2	4	1	2	2	3	2	1	4	3.625	2.5	2	2.3333333333333335
716	18	8.1	Male	Individual	National-1st	University	3	3	3	4	3	3	2	3	3	5	5	3	4	4	3	4	4	4	4	3	3	3	1	1	3	3	4	3.8	2.3333333333333335
717	24	9.7	Male	Individual	National-2nd	University	3	2	3	3	3	3	3	3	1	2	2	2	1	1	1	2	2	1	1	5	5	5	5	5	5	2.875	1.5	1.4	5
718	23	4.5	Female	Team	None/School	University	3	2	3	3	3	3	3	2	1	3	4	2	2	3	3	3	4	5	5	1	1	1	1	1	1	2.75	2.5	4	1
719	22	10.8	Male	Team	National-2nd	Provincial	2	3	3	3	2	2	3	3	2	5	2	3	3	3	4	5	5	4	4	3	2	3	3	3	2	2.625	3	4.4	2.6666666666666665
720	24	6.7	Male	Team	National-2nd	Provincial	4	3	4	4	4	5	4	5	2	3	4	3	4	3	2	4	3	2	3	3	4	5	3	3	4	4.125	3.1666666666666665	2.8	3.6666666666666665
721	19	8.6	Male	Team	None/School	Provincial	2	2	4	4	2	3	3	2	2	3	2	3	1	2	1	3	3	3	4	3	3	4	2	2	2	2.75	2.1666666666666665	2.8	2.6666666666666665
722	18	5.4	Male	Team	None/School	University	3	1	1	3	3	3	3	3	1	2	2	2	3	1	2	3	2	3	3	3	3	5	3	4	3	2.5	1.8333333333333333	2.6	3.5
723	16	10.9	Female	Team	None/School	Provincial	3	2	3	4	2	3	3	4	1	1	2	3	2	1	2	1	1	1	1	4	3	4	4	4	4	3	1.6666666666666667	1.2	3.8333333333333335
724	20	7.4	Male	Individual	National-2nd	Provincial	5	2	3	5	3	3	4	4	3	1	3	4	3	2	4	2	2	2	3	1	1	2	1	2	3	3.625	2.6666666666666665	2.6	1.6666666666666667
725	20	6.5	Male	Individual	National-2nd	University	3	5	4	5	5	4	5	5	4	3	4	2	4	3	3	1	1	1	1	5	5	5	5	4	5	4.5	3.3333333333333335	1.4	4.833333333333333
726	21	6.3	Female	Individual	National-2nd	University	2	2	1	1	1	2	2	1	2	3	3	4	3	2	1	1	2	2	2	3	3	2	3	4	3	1.5	2.8333333333333335	1.6	3
727	16	8.1	Male	Team	National-2nd	University	3	2	3	2	3	3	3	3	3	2	4	3	2	2	2	2	3	4	3	3	2	2	3	3	3	2.75	2.6666666666666665	2.8	2.6666666666666665
728	19	4.9	Female	Team	National-2nd	University	2	3	3	4	4	3	4	3	2	3	3	4	3	3	4	3	3	2	3	3	3	2	3	2	2	3.25	3	3	2.5
729	22	3.9	Female	Individual	None/School	University	1	1	1	3	1	1	1	2	4	3	4	3	2	3	4	3	4	2	3	4	4	3	3	4	3	1.375	3.1666666666666665	3.2	3.5
730	19	8.8	Male	Individual	National-2nd	Provincial	3	3	2	3	2	3	2	2	3	5	4	4	5	5	5	5	5	5	5	4	2	3	3	2	4	2.5	4.333333333333333	5	3
731	21	11.7	Male	Team	National-2nd	University	5	3	5	5	4	4	5	4	4	4	5	4	4	5	5	5	5	5	5	3	1	1	1	1	2	4.375	4.333333333333333	5	1.5
732	17	6.8	Female	Team	National-2nd	University	1	1	1	2	1	2	2	1	1	2	1	1	2	1	3	5	3	2	1	5	5	3	5	5	5	1.375	1.3333333333333333	2.8	4.666666666666667
733	20	7.8	Female	Individual	National-2nd	University	5	5	5	4	4	4	3	5	5	5	5	5	4	5	5	5	4	2	5	1	2	3	2	2	1	4.375	4.833333333333333	4.2	1.8333333333333333
734	20	6.8	Female	Team	None/School	Provincial	5	5	5	5	5	5	5	5	5	5	4	5	5	5	4	4	5	5	5	1	2	4	1	1	2	5	4.833333333333333	4.6	1.8333333333333333
735	18	9.2	Male	Individual	National-1st	Provincial	3	2	2	2	2	2	3	3	3	2	3	3	2	2	1	2	1	2	2	3	2	2	2	2	2	2.375	2.5	1.6	2.1666666666666665
736	21	4.5	Female	Team	National-2nd	University	3	2	3	2	3	2	3	2	2	4	4	3	1	2	2	1	1	2	1	2	5	3	3	2	3	2.5	2.6666666666666665	1.4	3
737	23	5.7	Female	Individual	National-1st	University	4	3	5	4	5	4	4	3	3	3	4	2	2	1	1	1	3	2	3	3	4	3	3	4	4	4	2.5	2	3.5
738	18	7.2	Male	Individual	National-2nd	Provincial	3	4	2	3	3	3	4	3	2	3	3	3	2	3	2	2	2	2	2	5	5	5	4	5	4	3.125	2.6666666666666665	2	4.666666666666667
739	20	7.9	Female	Individual	None/School	University	2	2	2	3	3	3	3	5	4	3	3	5	4	5	5	5	5	5	4	1	1	1	2	3	2	2.875	4	4.8	1.6666666666666667
740	19	6.5	Female	Individual	None/School	University	3	3	4	2	3	4	3	3	3	4	2	3	2	3	3	3	3	3	3	3	2	2	3	3	2	3.125	2.8333333333333335	3	2.5
741	20	7.4	Male	Individual	None/School	University	3	2	2	2	3	4	3	3	3	2	3	2	2	4	1	3	2	3	2	3	3	2	1	2	3	2.75	2.6666666666666665	2.2	2.3333333333333335
742	17	3.4	Male	Team	None/School	Provincial	3	3	3	4	3	3	4	4	3	3	3	3	3	4	2	3	3	2	2	3	3	3	5	4	4	3.375	3.1666666666666665	2.4	3.6666666666666665
743	17	10.4	Female	Team	None/School	University	1	1	1	1	1	1	1	1	1	1	2	1	1	1	3	4	5	4	4	1	2	3	3	3	1	1	1.1666666666666667	4	2.1666666666666665
744	22	4.8	Male	Individual	None/School	University	2	2	3	4	3	5	3	3	5	4	4	4	5	5	3	3	3	4	4	1	1	1	1	1	1	3.125	4.5	3.4	1
745	19	5.9	Male	Team	National-2nd	Provincial	2	2	1	3	1	1	2	1	2	3	2	1	3	1	5	5	5	5	4	2	3	2	1	1	2	1.625	2	4.8	1.8333333333333333
746	21	5.8	Male	Team	None/School	Provincial	1	2	2	2	1	1	1	1	3	2	1	2	1	1	2	5	4	3	4	2	3	1	1	2	2	1.375	1.6666666666666667	3.6	1.8333333333333333
747	19	3	Male	Team	National-2nd	University	2	2	1	2	2	2	1	2	4	3	3	3	3	4	3	2	4	2	4	4	5	3	5	5	4	1.75	3.3333333333333335	3	4.333333333333333
748	23	6.7	Male	Individual	National-1st	University	3	3	3	1	3	3	2	2	2	2	2	2	2	3	2	1	2	3	1	5	5	3	5	4	4	2.5	2.1666666666666665	1.8	4.333333333333333
749	22	4.3	Male	Team	None/School	University	3	4	2	3	3	3	3	4	5	4	3	4	2	3	4	3	3	4	4	3	2	2	2	3	3	3.125	3.5	3.6	2.5
750	21	4.9	Female	Team	National-1st	University	5	4	5	5	5	4	4	5	2	2	1	4	3	3	4	3	3	2	5	3	1	4	3	2	3	4.625	2.5	3.4	2.6666666666666665
751	18	4.5	Male	Team	None/School	University	4	4	3	3	3	4	4	4	2	4	4	4	3	4	5	3	4	4	5	1	1	1	1	1	1	3.625	3.5	4.2	1
752	17	7.5	Male	Team	National-2nd	University	4	5	5	4	5	5	5	5	2	3	4	3	4	4	1	3	2	1	3	4	4	3	3	4	5	4.75	3.3333333333333335	2	3.8333333333333335
753	20	12.4	Male	Individual	National-1st	University	2	3	1	2	3	2	1	2	3	3	3	4	2	3	3	4	4	5	3	3	3	4	4	4	2	2	3	3.8	3.3333333333333335
754	20	8.9	Female	Team	None/School	University	3	3	4	2	2	2	3	2	1	1	2	2	1	2	2	2	3	2	2	4	2	5	4	3	5	2.625	1.5	2.2	3.8333333333333335
755	17	6.7	Female	Individual	None/School	Provincial	2	4	3	3	3	3	4	2	3	4	3	2	2	4	2	3	3	3	2	3	3	2	3	2	4	3	3	2.6	2.8333333333333335
756	21	3	Female	Team	National-2nd	University	4	5	4	4	3	4	4	4	4	5	4	5	5	4	5	3	3	2	4	4	2	4	4	2	3	4	4.5	3.4	3.1666666666666665
757	20	6.3	Male	Team	National-1st	University	2	4	3	4	3	3	3	2	5	4	5	4	4	4	2	1	3	4	2	2	1	2	1	1	1	3	4.333333333333333	2.4	1.3333333333333333
758	19	3.3	Female	Team	National-2nd	University	2	1	2	1	1	2	2	1	1	2	2	2	4	2	1	3	2	2	1	3	3	3	4	3	4	1.5	2.1666666666666665	1.8	3.3333333333333335
759	20	4.5	Female	Team	National-1st	University	4	4	3	3	3	3	2	3	3	5	2	3	3	4	4	2	3	4	3	3	4	2	3	4	3	3.125	3.3333333333333335	3.2	3.1666666666666665
760	21	5.8	Female	Team	National-1st	University	1	1	1	1	1	1	1	1	2	1	2	1	2	1	3	2	2	2	2	4	3	4	4	3	5	1	1.5	2.2	3.8333333333333335
761	19	5.4	Female	Individual	None/School	University	4	5	4	4	4	3	5	5	2	4	2	3	3	2	3	3	3	3	3	5	4	4	5	5	5	4.25	2.6666666666666665	3	4.666666666666667
762	18	11.1	Male	Individual	None/School	University	4	4	5	5	4	4	4	3	2	1	1	1	1	1	2	3	2	2	2	3	2	2	2	3	2	4.125	1.1666666666666667	2.2	2.3333333333333335
763	22	8.8	Female	Individual	National-2nd	University	5	4	5	3	5	5	5	5	2	2	4	3	3	3	3	2	2	3	3	4	5	5	4	4	5	4.625	2.8333333333333335	2.6	4.5
764	16	7.2	Female	Team	National-2nd	University	3	3	4	3	4	4	4	4	4	3	3	4	2	4	5	4	3	5	4	4	4	4	3	2	3	3.625	3.3333333333333335	4.2	3.3333333333333335
765	21	7.4	Male	Individual	National-2nd	University	5	5	5	5	5	3	4	5	4	3	4	5	3	5	4	4	4	3	4	3	2	3	3	2	3	4.625	4	3.8	2.6666666666666665
766	19	6.1	Male	Individual	None/School	University	1	2	2	3	2	2	2	3	4	4	1	3	3	4	3	5	3	5	3	5	5	5	3	4	5	2.125	3.1666666666666665	3.8	4.5
767	18	4.8	Female	Team	National-1st	Provincial	5	4	3	3	4	4	4	4	3	3	2	3	3	2	3	3	2	4	4	3	4	4	3	3	2	3.875	2.6666666666666665	3.2	3.1666666666666665
768	16	5.4	Female	Individual	National-2nd	University	5	5	4	3	5	4	4	5	3	3	4	5	4	3	2	2	3	3	3	3	3	3	3	1	3	4.375	3.6666666666666665	2.6	2.6666666666666665
